# Supplementary material for: Human In Silico Drug Trials Demonstrate Higher Accuracy than Animal Models in Predicting Clinical Pro-Arrhythmic Cardiotoxicity
Source: Front Physiol. 2017 Sep 12;8:668. doi: 10.3389/fphys.2017.00668 (PMC5601077; doi:10.3389/fphys.2017.00668)
Supplement: Supplementary file 2 [file Table2.XLSX]

## Sheet: Table_S2
Table S2. Ionic conductances for the control population of human ventricular models. The values shown (between 0 and 2) represent the scaling factors of the 1,213 models in the population compared to the baseline ORd model (with all scaling factors equal to 1).
GNa: fast Na+ current; GNaL: late Na+ current; Gto: transient outward K+ current; GKr: rapid delayed rectifier K+ current; GKs: slow delayed rectifier K+ current; GK1: inward rectified K+ current; GNCX: Na+-Ca2+ exchanger; GNaK: Na+-K+ pump; GCaL: L-type Ca2+ current.

## Sheet: Scaling_Factors
Model Index	GNa	GNaL	Gto	GKr	GKs	GK1	GNCX	GNaK	GCaL
ORd	1	1	1	1	1	1	1	1	1
1	1.38132	0.0563864	0.2496	1.61081	0.480084	0.270513	0.385277	0.848698	1.40047
2	1.45611	1.09265	0.973229	1.62576	1.10996	1.18759	1.49743	0.93301	1.15775
3	0.468272	1.16112	0.603762	1.31433	1.24717	1.48232	0.354204	1.8668	0.868499
4	1.00539	1.02271	1.40161	1.15325	0.901505	0.945901	0.210016	0.0773958	1.36831
5	1.05014	0.706015	1.85736	0.863612	0.283054	1.571	1.01385	1.17677	0.25123
6	1.559	1.99765	1.73832	0.565561	0.522055	1.74338	1.75193	0.940168	0.283959
7	1.21438	0.810711	0.939079	1.05723	1.53879	0.690176	1.68278	1.4886	1.69037
8	0.43489	0.658395	1.95067	1.23201	0.700817	1.89931	0.0508286	0.567229	1.63884
9	0.401128	1.82729	1.42046	1.01696	0.0558868	1.4923	1.39331	0.642447	0.436582
10	0.869067	1.35054	0.0848186	1.92897	0.593579	0.77	0.85573	0.781351	1.51799
11	1.44371	0.345262	1.83577	1.70848	0.441238	0.295358	1.38268	1.74136	1.86146
12	0.722245	0.104752	1.83512	1.37829	1.83419	0.811357	1.9581	1.67254	1.12664
13	0.811509	1.33743	1.07104	1.64273	0.0927321	1.12649	0.339572	0.0366511	1.02432
14	0.722784	1.12535	0.43445	1.78623	0.711357	0.556664	1.47313	0.809322	1.96963
15	0.40457	0.675003	1.5298	0.474206	1.43064	1.53095	1.92238	1.19836	1.72289
16	1.37708	1.00835	0.36899	1.02358	0.860333	0.153613	0.0712879	0.28757	1.83973
17	0.559301	1.05392	0.458087	1.45894	0.484668	1.02613	1.87813	0.801072	1.4588
18	0.769183	1.13283	0.225352	0.919512	0.61688	1.55679	1.91252	0.439296	1.74028
19	0.534557	1.35584	1.61107	0.4105	1.35602	1.07333	1.91352	0.927834	0.635565
20	1.33054	1.16861	0.168719	0.684392	1.78361	0.824012	0.493088	0.0495774	1.00526
21	0.548441	1.62922	1.58771	1.2497	1.11471	0.84675	1.72837	1.57315	0.512339
22	0.637173	1.35522	0.713601	1.2859	0.944036	0.331538	1.20614	1.27709	1.67204
23	1.80952	0.834845	1.88948	1.64431	0.720771	1.02067	1.40477	0.915466	1.00106
24	0.925992	1.65873	1.46074	1.1099	1.78436	0.657787	1.88555	1.75993	0.611327
25	0.789148	0.96336	1.53082	0.76142	0.150137	1.44884	1.79195	0.164397	1.48419
26	1.12533	0.821288	1.60179	0.545785	1.93366	0.900028	0.559906	0.248823	0.35994
27	1.37987	1.20736	1.3786	1.02695	1.68439	1.05215	1.7035	1.17039	1.79687
28	0.808924	1.67796	0.114749	1.17404	1.78029	1.23729	1.90247	1.22993	1.29471
29	1.76478	0.0356755	1.63863	0.969679	0.469325	1.56789	0.440274	0.242435	1.15234
30	1.46667	0.227047	0.69039	1.78045	1.36082	0.189793	1.53345	1.47474	1.37433
31	0.983921	1.65596	0.819936	0.678725	0.266847	0.616225	1.71818	1.12473	0.628808
32	0.949136	1.12748	1.99399	1.46884	0.0390146	0.187516	0.635626	0.437905	1.9605
33	0.346966	0.610359	1.08069	0.934085	0.230581	0.162788	0.252587	1.71675	1.10726
34	1.02833	0.685749	1.95705	1.06063	1.38534	0.600329	1.35994	1.15217	0.538692
35	1.07859	1.0031	0.0420674	1.74308	1.28944	0.83043	1.13394	0.508343	1.61867
36	0.852197	0.830857	0.605146	1.04465	1.35996	1.82812	1.78757	0.345558	0.717638
37	0.317348	1.37731	1.23092	0.854909	0.496896	1.67495	1.00578	0.881331	0.30425
38	1.16967	1.44514	0.517455	1.04539	0.00542847	0.981089	1.2507	0.892589	1.72554
39	0.408989	0.138132	0.481473	1.56537	0.0128671	0.173019	1.3349	1.28243	1.98651
40	1.56679	1.51358	1.90215	1.18017	1.96983	0.503216	1.88124	0.0394108	0.809318
41	1.26219	1.48115	1.61304	0.823776	1.20983	0.602805	0.485972	1.20012	1.25031
42	1.64699	0.166919	0.538957	1.99648	1.52671	0.386166	1.77283	0.606798	1.75083
43	0.82972	0.616598	1.91316	1.30989	1.91583	0.741653	1.81342	1.1226	0.720084
44	1.15919	1.41889	1.8748	0.71427	0.687677	1.08615	0.672148	0.996686	0.923727
45	0.39353	1.13399	1.39341	1.36867	1.51328	0.284379	1.80368	1.19943	0.887196
46	0.622831	1.56547	0.920173	1.06591	0.695993	1.1813	1.69115	1.05959	1.24392
47	1.61707	1.44315	1.75501	0.735822	1.75646	0.944093	1.87362	0.22343	1.82062
48	0.603671	1.88571	0.186298	0.935884	1.86968	1.74004	1.78996	1.70548	1.60799
49	1.33908	0.814277	1.23906	0.9931	1.0498	1.21154	1.73995	1.66412	0.887908
50	0.644259	1.02723	1.52326	1.02972	0.317275	1.97587	1.87766	1.62002	1.80631
51	1.75197	0.0542096	1.2097	1.04708	1.66578	1.85752	1.38243	0.854502	0.97454
52	0.450345	0.0922174	1.14249	0.775068	1.99895	0.620125	1.95352	0.162519	1.62774
53	1.61518	0.122229	0.369649	0.982682	1.40735	1.56435	1.136	0.288543	1.32976
54	0.743096	0.137758	0.811629	0.529904	0.0426122	1.46533	1.44314	0.859901	0.672804
55	0.524897	1.52709	0.727587	0.498681	1.62272	1.14423	0.844504	0.353462	0.739437
56	0.565592	1.00902	1.73264	0.546246	0.69371	1.0737	1.89209	1.44083	0.0108782
57	1.48332	1.90761	0.344024	1.23419	0.784385	0.136935	1.51493	0.466479	1.0952
58	1.29799	0.332276	0.396169	0.994046	1.58609	1.7255	0.962717	0.868705	0.982563
59	1.20191	0.939168	0.231367	1.43647	0.809723	1.37693	1.16874	1.69316	1.00151
60	0.490202	1.227	1.4086	1.322	1.73512	1.64044	1.5025	0.60376	1.54758
61	0.459712	0.924864	0.79252	0.96238	0.266093	0.99409	1.0824	1.19871	1.87199
62	0.88297	0.116292	1.2599	1.17339	0.49799	1.76992	0.268629	1.01543	0.853708
63	0.806755	0.939835	0.141354	1.33305	1.27539	1.81254	1.74203	0.526836	0.811619
64	1.56574	1.09087	0.769399	1.40673	0.404977	0.342271	0.95995	0.230126	0.742204
65	0.448081	1.4355	0.296012	0.658923	1.94066	0.340491	0.0452995	1.51124	1.24595
66	1.05547	0.412105	0.405933	1.27003	0.611554	0.108384	1.2426	0.46725	1.45405
67	1.66472	0.895997	0.658762	1.39231	1.1041	1.88779	1.15881	0.980613	1.66988
68	0.960927	0.0167883	1.43639	0.800649	0.985913	1.20035	0.955209	0.386665	0.0787223
69	0.563923	0.3772	1.28127	1.55835	0.736027	0.810571	1.39787	1.10849	1.58473
70	1.40473	1.5505	1.71667	0.883975	1.04292	0.742042	0.776183	0.520355	0.888286
71	1.54461	1.87871	1.57257	0.973614	1.11865	0.278313	0.300526	0.491441	1.36214
72	1.18576	0.473682	1.1327	0.738096	0.0286989	0.626381	0.0593513	1.00238	1.40209
73	0.855889	0.59259	1.08417	0.606434	1.15687	0.496994	1.55024	1.16021	0.199316
74	1.12635	1.85913	1.94679	0.736407	1.97865	0.429185	0.152455	1.47994	1.31446
75	1.97695	0.437985	1.4708	1.15825	0.817267	1.11198	0.345412	0.252704	1.97168
76	0.756886	0.961965	0.951628	1.25456	0.930621	0.0716362	0.181329	1.82269	0.315401
77	0.799512	0.82474	1.13356	1.6251	0.0772017	1.30829	1.35594	1.971	1.66352
78	0.680925	1.48721	1.40081	0.633747	1.9316	0.736719	1.41946	1.04065	1.6664
79	0.427353	0.174662	0.574515	1.31666	0.0820985	1.33113	0.342923	0.843706	0.832476
80	0.363316	0.443784	1.96926	1.09936	0.587516	0.826373	1.34633	0.879998	0.483937
81	0.656333	0.715953	1.22221	1.01564	1.26573	0.709712	0.61647	0.274853	1.28194
82	0.676564	0.29497	1.93861	1.67514	0.306739	0.472147	1.55341	0.309954	1.60134
83	0.647011	0.762399	1.1161	0.770181	0.68473	0.644224	1.54925	1.0995	1.77335
84	1.75274	1.54377	1.26235	1.63204	0.915514	1.59151	1.88144	0.720592	0.945149
85	1.46545	0.779836	1.18704	0.550961	1.94134	1.3883	0.165711	0.151512	1.92062
86	0.446875	1.52057	1.53598	0.477236	1.20571	0.660051	0.677939	1.78745	0.943037
87	0.356085	1.81449	0.844158	0.856694	1.45083	0.504868	0.729274	1.19419	0.957302
88	0.353272	1.93129	1.10385	0.942714	0.431501	1.33452	1.16495	0.903693	0.337386
89	0.413466	1.9807	1.69805	1.27416	0.709886	0.0386179	0.294776	0.429807	0.425679
90	1.09338	0.190525	1.65176	0.516617	0.245529	0.967147	1.91962	1.07823	0.607252
91	0.482	1.76805	1.72392	1.01961	1.65332	1.47748	1.65604	1.72065	1.01027
92	0.299811	0.322252	1.12868	1.59945	0.17551	0.767146	1.03344	1.94049	1.95921
93	0.912101	0.526947	0.333012	0.530419	1.65514	0.785717	0.499394	0.299983	1.71843
94	1.54495	0.359827	0.666612	0.745248	0.780548	0.473324	0.197353	0.882249	0.500082
95	0.332034	1.60665	0.661603	1.11618	1.53522	0.714654	1.33084	0.906976	1.52679
96	1.95078	1.6132	0.142666	1.2784	1.09099	1.01182	1.11125	0.118052	0.629815
97	0.962401	1.22471	1.54016	0.821926	1.89809	1.91349	0.319217	0.402727	0.399095
98	0.922876	1.7295	1.39553	1.11147	0.882414	0.959624	0.477816	0.169561	1.11778
99	1.86864	1.9334	0.665267	1.3911	0.78399	1.81173	0.572019	0.511976	1.87885
100	1.29045	1.26882	0.716913	1.03925	0.0464396	0.381831	0.0970466	0.149333	0.850499
101	1.88857	0.530035	1.69618	1.04102	0.549475	1.60952	0.673623	0.337629	0.469059
102	1.003	1.42959	0.414305	1.57567	0.214165	1.67593	1.08026	1.59056	1.78773
103	0.786124	1.77466	0.719601	1.37648	0.708588	0.114705	1.5329	0.560812	1.76293
104	0.890431	1.49664	0.756766	1.59252	0.833546	0.220478	1.04105	1.12336	1.52881
105	1.32018	1.50251	1.53532	1.4332	1.66031	0.0648267	0.970425	1.56256	0.725264
106	1.27958	0.0387004	0.181122	1.1038	0.0348857	1.32536	0.762427	1.91166	0.784439
107	1.22289	0.457353	0.267573	1.99114	1.55944	0.465348	1.12168	1.28042	1.76563
108	0.611854	1.78886	0.722634	1.52457	0.606847	0.0853823	0.029436	1.32672	0.807211
109	1.61992	1.42342	0.7877	1.29945	0.7017	0.779347	1.79572	1.39389	1.48872
110	1.13696	0.918082	1.98273	0.674854	0.843378	1.6552	0.0101663	1.78465	0.724415
111	0.389257	1.91509	1.98773	0.25296	1.98784	1.96074	0.219168	1.04767	0.7446
112	0.954169	1.49725	0.207049	1.87704	0.822111	0.321562	1.36937	0.467474	1.99654
113	1.58054	0.868564	0.872619	1.4538	1.34546	0.41747	1.68006	0.991562	1.39304
114	0.612159	1.44418	0.129081	0.538606	1.79853	1.43652	0.577211	1.21968	1.84622
115	1.85177	1.41281	0.439865	1.11742	0.551463	1.6518	0.540086	0.235744	1.92273
116	0.766239	1.46233	1.3619	1.19817	0.902014	0.273842	1.51864	0.224302	1.45032
117	0.297019	1.41758	1.60491	1.71077	0.669669	0.666676	0.05818	1.64765	0.0536383
118	0.831574	0.895013	0.541955	1.3213	1.16875	0.127603	0.530529	1.91639	0.524877
119	1.06145	1.66523	0.665415	1.04886	1.6001	1.76932	1.30248	1.34727	1.46931
120	1.00737	0.408186	0.643437	1.84438	0.154596	0.168842	1.59794	0.866384	1.16508
121	1.16263	0.788345	1.49784	0.867051	1.69554	0.647103	0.346899	1.60779	0.974753
122	1.18166	1.11	0.616617	1.29468	1.81211	0.920521	1.27766	0.599765	0.937717
123	1.53223	1.6928	0.284184	1.62373	1.52375	0.401645	1.9748	1.07729	0.917149
124	0.574639	0.464684	1.58637	1.32219	0.152385	1.97417	0.0604842	1.86506	1.30276
125	0.6917	1.61978	0.497512	0.941319	0.972738	1.03108	1.16128	0.85656	0.788669
126	1.05355	0.350975	0.321879	0.989877	0.898112	0.427513	0.414075	0.641067	1.39817
127	1.3102	1.42136	1.14471	1.67347	0.953484	1.17371	0.741482	1.78183	1.28285
128	1.93105	0.722079	1.90513	1.48975	0.870927	1.20787	1.23964	0.286914	1.54135
129	0.351129	1.00648	1.33604	1.5985	0.198522	1.16225	0.537903	0.493557	1.08551
130	1.1523	0.798794	0.843156	0.442018	0.847532	1.45108	1.86533	0.962764	0.877707
131	0.594871	1.94647	0.352687	1.3181	0.77033	1.4079	1.31883	1.44022	1.97216
132	0.909106	1.06987	1.35588	0.908619	1.18053	0.922597	1.54695	1.34096	0.384433
133	1.79105	0.767135	1.18471	1.21667	0.99626	1.75821	1.41436	0.08577	1.92818
134	0.518577	1.02749	1.82516	0.605033	0.118612	1.22322	0.282062	1.82903	0.431606
135	0.967182	1.2495	0.607308	0.793427	1.66487	0.663764	0.189423	1.90885	1.47344
136	0.764019	1.36415	1.15344	1.26787	1.54113	0.346855	0.976706	0.275993	1.55433
137	1.25559	0.638918	1.02387	0.799403	1.6853	1.94022	1.5045	0.42713	0.669488
138	1.58103	1.81203	1.45407	0.834194	1.97643	0.408328	0.993482	1.74241	1.27293
139	0.439193	0.607799	0.942665	0.717081	0.418863	0.876272	1.76929	0.873294	1.12719
140	0.440742	0.267805	1.8162	1.03409	0.0939141	0.941753	1.61674	0.994462	0.319432
141	1.24728	0.756869	0.590687	1.6175	1.16969	0.501709	1.01861	0.665854	1.5596
142	0.66165	1.23312	1.01872	0.817329	0.365362	1.42853	0.984689	1.33175	0.385509
143	0.475311	1.44191	0.518705	1.1391	0.926595	1.37486	1.78872	1.86888	0.922808
144	1.00707	0.394491	1.34344	0.640061	0.389649	0.460736	0.463653	0.510772	0.472432
145	0.521213	0.670075	0.506502	0.695055	0.97695	1.80637	0.673303	0.824313	0.944315
146	0.952965	1.62363	1.12942	0.498456	0.972365	1.94763	1.87154	1.1728	1.40969
147	0.93467	1.37969	1.04467	1.40314	0.831785	1.87997	1.06121	1.32955	1.57297
148	1.46413	1.02041	0.775196	1.16016	1.71739	1.01332	1.12805	1.12031	1.87353
149	1.71357	0.760294	1.31497	0.887478	0.357613	1.5655	1.83126	0.902444	1.30697
150	0.99427	0.988179	1.36889	0.720754	1.14662	1.91321	0.737582	1.83292	0.563329
151	1.52984	1.67523	1.24747	0.694405	1.82784	1.11763	1.55924	1.78627	0.712809
152	0.908516	0.735233	0.849505	1.3039	0.30391	0.228381	1.746	1.91111	1.3586
153	1.43143	1.9789	0.682445	0.830115	1.9375	0.163994	1.1686	0.943248	0.295021
154	0.406079	0.0485067	1.45726	0.635043	0.450557	1.04361	0.46849	1.25702	1.7285
155	0.910123	0.976463	0.889415	0.802269	1.50204	1.66772	1.5313	1.82681	0.164223
156	1.91955	1.31043	1.53005	1.29051	0.31515	0.388983	0.628875	0.0528824	0.481882
157	0.545354	0.242459	0.111394	1.38083	1.84651	0.0754992	1.4131	1.88624	1.71222
158	1.35398	1.78556	1.5201	1.44966	0.818398	1.12866	1.47514	0.702458	0.448778
159	0.585917	0.143024	0.471701	1.59173	1.51741	0.38427	1.89173	0.706694	1.973
160	0.848352	1.50984	0.734589	0.961727	0.731229	1.96931	1.5019	0.887172	0.0227354
161	0.865187	1.68649	1.39446	0.641521	0.540867	0.605745	0.790981	0.83845	0.750963
162	0.577338	1.34511	0.95678	0.877751	0.0403474	1.5067	1.00713	0.181488	1.82462
163	0.449905	1.63977	1.01234	0.681812	1.83203	1.90607	0.451191	1.26326	0.667271
164	0.571104	1.84363	1.37507	1.61027	1.65616	0.10452	1.85555	1.1233	1.66705
165	1.0342	1.29405	1.9974	1.11012	1.97172	1.41148	0.588851	1.70747	1.68826
166	1.60561	1.88154	0.394608	0.759864	1.39936	0.616725	0.973957	0.922313	1.13747
167	1.38506	0.628151	1.82172	0.770876	0.319917	0.95777	1.36166	0.919159	0.860946
168	0.778853	0.0556509	0.959964	0.677876	1.95294	1.34883	1.62503	0.0581387	1.32803
169	1.64321	0.353761	1.5251	1.54328	0.0281386	1.90543	0.453244	1.0653	1.14748
170	0.864332	1.42679	0.358625	0.583342	0.562946	1.90761	0.169564	1.90086	1.98019
171	0.995071	0.877929	1.52774	1.72516	1.99614	0.293714	1.40923	1.45869	1.16939
172	0.652754	1.34862	0.153762	0.632779	1.8939	0.990175	1.98937	0.0367712	0.477733
173	0.436201	1.68167	1.51164	1.02024	0.1944	0.648137	0.399231	1.69436	0.933299
174	0.65573	1.02518	0.565878	0.417077	1.97682	1.62153	1.34929	0.654158	0.910275
175	0.670789	1.47079	1.1018	1.12866	0.0506709	0.320425	1.01188	0.0752418	0.10322
176	1.21762	0.928234	1.39111	0.817421	1.71716	0.841596	0.983097	0.541719	1.54044
177	0.833905	1.15985	0.755651	0.665028	0.210699	1.1499	1.91779	1.98883	0.241299
178	1.90351	1.60971	1.61066	1.1956	1.55556	0.912902	1.13474	0.0226282	1.01757
179	1.30912	0.107535	1.70438	1.47684	0.828815	1.31607	1.73905	0.428031	1.82793
180	1.11591	0.543552	0.572906	1.1195	0.309383	0.133108	0.0399279	1.84696	0.33585
181	0.673276	0.768993	0.0774479	1.06256	1.80312	0.64391	0.162322	1.16474	0.422144
182	1.15995	1.80302	1.59386	1.20419	0.448401	1.5328	0.579348	0.70567	1.49183
183	0.571953	0.424297	1.61146	1.40862	1.40393	1.2683	1.77462	0.728619	0.912844
184	1.94756	0.113587	0.585416	1.97662	1.16713	0.0317888	0.634503	0.240447	1.56747
185	0.436831	1.8171	0.447897	0.986676	0.776144	1.42892	0.418031	1.32068	0.96054
186	1.20732	0.630942	1.64958	0.86499	1.0329	0.639879	1.1062	1.2647	1.64477
187	1.79581	1.26448	0.00883804	1.08754	1.50675	1.24921	0.394638	0.0792007	0.283003
188	0.502713	0.183806	1.69981	1.35811	1.36563	0.0949002	1.07714	0.755566	0.140565
189	0.614669	0.96877	1.03287	0.944099	1.71894	1.36924	0.76002	1.00284	0.0830915
190	1.28905	0.219316	1.47935	0.691467	0.719988	1.91485	1.80814	1.50906	1.78566
191	1.09853	0.373959	0.609539	1.06151	0.192104	0.159164	1.94042	1.83063	0.399905
192	0.461696	1.42303	0.751356	1.82914	0.030028	0.665824	0.518341	0.795773	1.44098
193	0.966315	1.81389	0.995635	1.83841	0.596692	0.0173224	0.140801	1.4018	1.63684
194	0.897076	1.04261	1.35813	1.22267	0.984145	0.327933	1.72952	0.427363	1.40315
195	1.78057	1.08649	1.89134	0.779281	1.60564	1.03877	1.46051	0.225836	1.29643
196	0.70592	1.94914	0.890813	1.10526	0.498499	0.236975	1.54214	1.0796	1.30745
197	0.876702	0.758966	0.537281	0.955243	1.61327	1.07031	0.0555301	1.50099	0.9639
198	0.932702	1.28578	0.544023	1.40149	1.4325	0.923898	0.317783	1.34161	1.967
199	0.899267	1.86631	0.402397	1.83552	0.360409	1.33822	1.61021	1.06577	1.32603
200	1.60668	0.0676034	1.92178	0.913415	0.393532	0.574758	1.32107	1.32373	0.447632
201	0.452927	1.89648	1.33045	1.31763	1.32003	1.05375	1.71295	1.33211	0.237503
202	0.874122	0.540693	0.119434	0.874867	1.08514	0.106946	1.20175	1.7988	0.908968
203	1.05102	0.297907	1.47756	0.700163	0.841915	0.630862	1.32501	0.281602	1.2724
204	0.335231	0.440843	1.29246	0.772578	1.03737	1.99643	0.424944	1.75563	1.04642
205	0.960242	1.65139	0.611686	1.20368	0.332155	0.461999	1.92113	0.194367	0.411174
206	0.64202	1.87541	1.7104	1.60993	0.505249	1.16322	1.92831	0.418456	1.35637
207	0.441483	1.86196	0.236709	0.462221	0.28942	1.84243	0.471017	1.76328	0.739201
208	0.688896	0.675484	1.26527	0.442786	0.460087	1.47067	0.279806	1.62602	0.357321
209	1.25956	0.801296	1.68446	0.908753	1.86363	0.354698	0.912571	0.100451	0.905605
210	1.88176	1.89153	1.56508	1.26022	0.925113	1.85006	1.36589	0.79965	1.11232
211	1.55784	0.376156	1.71496	1.04357	0.156703	1.14001	0.642081	0.932368	1.82318
212	0.793823	0.565571	1.2937	1.07508	1.2267	0.870822	1.91027	1.08565	1.94735
213	1.71237	1.74898	0.443318	1.5149	0.74559	1.42937	1.19058	0.977155	0.643493
214	0.802993	1.92707	0.22491	0.521456	1.31386	1.19589	0.860475	1.82371	1.96268
215	0.6323	1.68398	1.62783	1.40408	1.95476	0.53049	1.74353	0.183347	0.36119
216	1.90447	1.80763	1.37028	1.85586	1.42498	0.0222252	0.452224	0.0731312	1.6946
217	1.2164	0.631554	0.72164	1.19271	0.88372	0.976574	0.804385	1.81293	0.608873
218	0.993707	0.392763	1.07729	1.22456	1.46148	1.71725	1.99852	1.82078	0.583154
219	1.49224	0.5259	0.18173	0.767565	0.54142	1.54064	0.659643	0.945573	1.80999
220	1.37642	1.15008	0.599888	0.525263	0.781721	1.61376	0.0688411	0.294177	0.854
221	1.28241	1.44121	1.02922	0.979201	0.870426	0.652498	1.62244	1.25269	1.54345
222	1.29483	1.07339	1.68	1.11579	1.49221	1.78246	0.614118	0.694934	0.888815
223	1.10499	1.88744	1.75558	1.51549	0.206879	1.64113	0.034927	1.76041	1.75581
224	0.682628	0.92325	1.13684	1.10427	0.308435	0.634183	0.929105	0.93505	1.50596
225	1.42529	0.474144	0.310689	1.34321	0.258976	1.30395	1.38984	0.311393	1.80915
226	0.555641	0.641932	1.48864	1.62238	1.10542	0.0579055	1.42445	0.22038	0.184463
227	0.660834	0.765746	0.811247	1.25169	1.80242	1.44361	1.87587	1.93591	1.40144
228	1.13247	1.98042	0.440007	0.585964	1.84163	0.91004	0.170527	1.80976	0.52362
229	1.35261	0.64719	0.511977	1.45626	1.02042	1.44046	0.720716	1.23022	1.13294
230	0.379244	1.083	0.239343	1.689	0.591221	0.943164	1.50481	1.00966	1.71441
231	1.10331	0.400004	1.14842	1.48597	0.585761	1.28253	0.939401	0.484338	1.95852
232	0.911604	1.18768	0.753996	0.861127	0.75047	0.310286	1.45167	1.78971	0.49785
233	0.480229	0.46106	1.98952	0.757568	0.779769	1.22646	1.31986	1.11946	0.223636
234	1.06888	0.395994	0.125533	0.430624	0.0546338	0.998963	1.1319	0.2262	0.0453093
235	0.282947	1.8025	1.75437	0.541942	0.580304	1.13267	0.341033	0.872384	1.96571
236	0.928781	1.92572	0.791816	1.29781	1.51476	0.892541	1.89907	1.41185	0.758111
237	1.52102	1.26196	0.809058	1.65469	0.723102	1.50864	1.04805	0.637036	1.36541
238	0.732397	0.863782	0.272525	0.828756	1.98542	1.97883	1.38843	1.34902	1.17145
239	1.84694	1.22646	1.22382	0.656776	1.50002	0.559755	0.878652	0.620033	0.458627
240	1.66639	0.846551	1.1661	0.407689	1.69686	1.85093	0.395582	0.66793	1.05431
241	1.77361	0.106747	1.30897	0.723804	0.568056	1.19958	1.26919	0.396862	1.39455
242	0.740097	0.422048	0.851774	0.874354	0.565584	1.95308	1.97944	1.87696	1.8445
243	0.365472	1.30615	0.844913	1.0905	1.37773	1.92428	1.14457	1.95614	0.292764
244	0.822511	1.14549	0.493828	1.30527	0.892781	1.287	1.72105	1.51822	0.386734
245	1.70981	0.84044	1.50722	1.80682	1.71416	0.813124	0.795694	0.673083	1.70084
246	1.14543	1.81536	1.33711	1.20244	1.21	0.385843	1.81928	1.35021	1.73518
247	1.26667	0.0787513	0.6603	0.920081	1.05391	1.23468	1.45385	1.99119	1.43903
248	1.08949	0.0776974	1.35427	1.46302	1.25159	0.968515	1.25369	1.20422	1.32435
249	1.23933	0.293633	1.33386	1.08656	0.602155	1.57851	0.240809	1.84889	1.37688
250	0.9413	0.60701	1.37634	0.589667	0.608655	1.43514	0.0308878	1.39735	0.821632
251	0.810212	0.604056	0.626322	1.04034	1.1246	0.294834	1.45842	1.67805	0.906249
252	1.74069	1.40112	0.170983	1.00608	1.53227	1.97076	1.86035	0.602214	1.96734
253	0.589506	1.21509	0.563879	1.01038	0.253156	1.15871	1.61465	0.559528	1.63562
254	0.322914	0.838346	1.76637	0.629505	0.82294	0.263805	1.43166	1.66198	0.207309
255	0.360143	0.00475408	1.57495	1.9689	1.4379	0.139521	0.823216	1.49666	1.38301
256	0.346114	0.0428948	1.00153	0.625774	1.1788	1.09465	0.424658	0.797184	1.60652
257	0.495505	1.4784	0.215339	1.49544	1.75457	0.265372	0.227631	1.89242	0.658244
258	1.44001	1.11911	0.946182	0.653378	1.55705	0.894165	1.20526	0.710213	0.28165
259	0.41	0.64112	1.58575	0.523546	1.82033	0.602492	1.9966	1.11126	0.518917
260	1.35575	0.665888	1.8135	1.63998	0.501666	0.755389	0.971238	0.0063683	1.7474
261	1.5708	1.49165	1.9291	1.33947	0.164822	0.0379651	1.85372	0.485364	1.661
262	0.504833	0.333831	1.73612	1.58482	0.575946	0.316985	1.14948	0.0418657	1.29593
263	1.86659	1.7565	1.4433	1.07074	0.715775	0.921452	1.45574	1.01148	1.13463
264	0.387662	1.52451	0.430812	1.21793	0.873714	0.370073	0.918184	1.47328	0.463541
265	0.618502	1.00752	1.92334	1.49196	0.808782	0.672238	1.99753	1.83413	1.69162
266	0.70428	1.66877	0.522097	0.89155	0.22407	0.0851365	0.365357	1.36188	1.95051
267	0.790488	1.02992	0.929659	1.34681	0.760455	0.701183	1.33559	1.7175	0.682451
268	1.1763	0.311228	0.178455	1.16146	0.628225	0.545288	1.58644	1.61576	1.93303
269	0.420851	1.38783	0.889235	1.23499	1.6713	1.34554	1.03566	0.821899	1.0121
270	1.46145	1.6279	0.372758	0.61695	0.310676	1.80248	1.44789	0.457081	0.300106
271	1.43851	1.30257	1.33747	1.16901	0.157655	1.85169	0.495686	0.444063	0.863742
272	1.32483	1.06866	0.655095	0.806879	0.835591	0.631406	0.379275	0.00956836	1.6982
273	0.595525	1.98469	1.03887	0.669089	0.329394	0.710416	0.618477	1.11528	0.458884
274	0.891927	1.72178	0.993349	1.55321	0.583299	1.36109	1.01022	0.562328	1.65786
275	0.973746	0.0318576	0.0164969	0.805913	1.8353	0.419122	0.979088	0.595434	1.42428
276	1.86362	0.277554	1.76394	1.13581	1.01301	0.899154	1.90611	0.883427	1.70916
277	0.88535	1.03589	1.17856	1.01408	1.72966	1.9023	0.717507	1.46548	1.14322
278	0.367441	0.668701	1.76086	1.35208	1.47281	1.92813	1.06308	1.32539	1.89084
279	0.745811	1.73438	0.287369	0.680942	1.62425	0.992272	0.264506	0.0562077	0.871641
280	1.63084	1.98969	0.685291	0.603614	0.526935	1.32671	0.235748	0.277942	1.04129
281	0.581737	0.554843	0.554896	0.810143	0.827099	0.881306	0.261639	1.94223	0.0931625
282	1.71811	0.0498064	0.804284	0.792577	0.905847	0.577347	1.79945	0.729756	0.660118
283	0.782212	1.06367	0.968826	0.958659	1.77945	0.367286	1.84833	1.04513	1.42088
284	1.23768	1.98637	0.779714	1.75996	0.721685	0.534664	1.76509	0.706228	1.2376
285	1.45051	1.59554	1.31241	0.675818	0.0708046	1.61632	0.727754	1.81685	1.18457
286	1.81691	1.02849	1.79656	0.986361	1.58185	0.619143	1.24422	0.153808	0.438176
287	1.96115	1.83283	1.18966	1.39487	0.562178	1.63323	1.16674	0.450692	1.91775
288	0.824313	1.08176	1.5369	1.14702	1.88417	1.55879	1.63752	0.520694	1.67556
289	0.418099	1.96413	1.82106	0.868357	1.55931	1.80852	1.04677	1.30614	1.59687
290	0.894703	0.906412	1.45821	1.15362	1.17228	1.68543	0.77915	1.76118	1.92512
291	1.12939	0.957557	1.43086	0.804429	0.0189284	0.708008	1.9832	1.30243	1.1337
292	1.8545	1.06622	1.53322	1.14858	0.913576	0.635235	1.43098	0.0763284	0.772786
293	1.70056	0.483949	0.411305	0.846233	0.954835	0.504003	0.817876	0.22784	1.49498
294	0.814733	1.20912	0.743505	1.23604	0.86167	1.09324	0.697808	0.547787	0.558316
295	0.333336	0.989919	1.8089	1.12368	1.75272	1.58314	1.35931	1.30196	0.317739
296	1.83293	0.708976	1.77592	1.02875	0.42435	0.889037	0.67818	0.862092	0.546092
297	1.42892	0.95349	1.68554	1.01173	1.73661	1.65099	1.8388	0.0352071	1.61473
298	1.4153	1.43617	1.42697	1.72318	1.12213	0.659577	1.55238	1.41079	1.8289
299	1.61824	1.32792	1.20796	1.52176	0.0690283	0.731233	0.897446	0.420692	1.30163
300	0.733649	1.74284	0.507975	1.6597	0.946666	0.03117	0.305149	1.55223	1.64159
301	0.852863	1.31457	0.153107	1.72749	1.65343	1.02732	0.573884	0.4167	1.57768
302	0.602571	0.0473344	0.125276	1.41708	1.20736	1.07538	0.769753	0.894567	1.81255
303	1.91385	1.81167	0.935051	1.43049	0.865865	1.64545	1.92702	0.13143	1.85213
304	1.49283	1.29184	1.57078	0.728744	1.36776	0.794203	1.06792	0.0685582	0.422697
305	1.36622	0.303702	0.239216	1.57202	0.814486	1.00383	1.23092	1.89306	1.44373
306	0.299292	1.09351	1.54761	1.23996	1.44177	1.33393	1.07225	0.622404	1.212
307	0.70932	0.505112	1.72473	1.12797	1.49841	1.64325	0.209392	1.41803	1.39681
308	0.713245	1.87798	0.0341932	0.870843	1.13122	0.987098	0.407144	0.529407	0.527717
309	0.592892	0.98268	1.47194	1.24782	0.782191	1.83478	0.949677	0.0806389	1.85502
310	1.36526	1.35173	0.0978622	1.80878	1.94503	0.446464	1.78522	1.23184	1.3896
311	1.53423	0.621678	1.86619	0.512846	1.04166	1.38329	0.31668	0.442448	0.791424
312	1.91671	0.580657	0.796884	1.12287	0.422097	0.511621	0.176427	0.35608	1.14041
313	0.405511	1.93058	0.455956	0.767107	1.70562	1.7385	1.4151	1.98984	1.48745
314	0.686983	1.94559	1.55659	1.4325	1.15843	1.27426	0.366004	0.377997	0.585958
315	0.552287	1.03379	1.50197	0.672442	0.699238	1.90373	0.621298	0.841685	0.659094
316	1.83372	1.23749	1.44593	0.938867	0.885162	1.81867	1.83419	0.468628	1.75842
317	1.42434	1.88494	0.0524195	0.754602	0.471071	1.05665	0.441978	0.403935	0.747887
318	0.963108	1.88438	1.70819	1.41756	0.0144373	0.719177	0.827898	1.33843	0.695416
319	0.640395	1.526	1.58863	0.597691	0.906773	1.8898	1.74199	1.33917	0.40831
320	1.10251	0.662368	0.654141	1.62327	0.296442	0.0582165	1.29655	0.678231	1.22569
321	0.649575	1.00597	1.33414	0.553263	0.830693	0.584001	1.02841	1.78484	0.308039
322	0.97542	0.854183	0.505395	0.764338	1.16834	1.68464	1.37629	0.833806	1.43683
323	0.341512	1.11488	0.658064	0.93648	0.412549	1.14328	1.51395	1.76645	1.05212
324	0.389345	1.49236	0.553635	1.32765	1.92331	0.840392	0.0807981	0.125964	0.273393
325	0.567386	1.51269	1.59195	0.833993	1.16532	0.928902	1.11887	0.0971036	1.71762
326	1.02986	1.48424	1.50464	0.933531	1.93662	0.74697	1.83971	1.10966	0.700974
327	1.83515	0.590139	0.486692	1.44586	0.973596	1.67003	0.598739	0.358632	1.40927
328	0.651585	1.31963	0.00518482	0.448498	1.54336	1.30482	0.880644	0.700549	1.05385
329	0.49228	0.833943	1.9103	1.05184	0.986424	0.399911	1.34449	1.22644	1.12252
330	0.767946	1.56865	0.640854	0.938504	0.792194	0.110445	0.475632	0.854895	0.373305
331	0.812064	1.25943	1.27871	0.352235	1.50399	1.41475	0.581545	0.953543	0.327162
332	1.21823	1.1239	1.56823	1.2695	1.64978	1.37271	1.8295	1.61749	1.15937
333	1.42569	0.738476	0.169587	0.636933	0.746311	1.01027	0.287538	0.149566	0.981832
334	0.624669	0.840727	0.194602	1.65374	0.221516	0.402262	1.2992	0.979515	0.693698
335	0.71179	1.67022	1.83956	0.648395	0.103452	1.19271	1.3172	1.85771	0.7849
336	1.20351	0.943992	0.615763	1.28483	1.01019	1.7445	1.98411	1.83093	1.91411
337	0.594542	0.241003	1.93107	0.892766	1.35513	1.56711	0.143945	0.115413	0.835973
338	0.366496	1.67732	1.21854	0.520538	0.845136	1.58391	0.677316	0.101847	1.09252
339	1.6365	0.211985	0.622741	0.635437	1.80515	0.980348	0.870377	0.913693	0.617677
340	0.326199	1.10032	1.49479	1.61143	0.0914166	0.471314	1.94959	1.01855	0.493126
341	1.50396	1.26628	0.759489	0.479311	1.55148	1.44847	1.6267	0.769071	1.13177
342	1.52423	1.48031	0.90211	1.34046	1.87764	1.33706	1.0984	0.921691	1.63836
343	0.927764	1.87164	1.36774	0.776163	1.24402	1.22169	0.508074	1.39292	1.17202
344	1.72354	1.11642	1.45525	0.966346	0.968978	0.550532	1.64807	1.07185	1.76051
345	0.773683	1.73126	0.179802	0.97293	1.22466	0.724802	0.471528	1.28958	1.41569
346	1.30228	1.01145	0.604266	1.339	0.537101	0.551944	1.50361	1.60019	1.00243
347	1.39477	1.3634	0.483228	0.901638	1.02633	0.661043	1.53952	0.0965155	0.921507
348	1.12095	0.615187	1.71741	0.696021	0.753202	0.441858	1.66394	0.763144	0.181151
349	1.13946	1.23085	0.173981	1.71228	0.960633	1.81294	1.97841	1.60399	1.95958
350	0.708107	1.51903	1.47238	1.5448	1.19742	0.142632	0.502039	1.61165	1.89642
351	1.4025	1.3245	0.662529	1.15742	0.557758	1.54518	1.65526	1.93344	0.979077
352	0.947128	0.701385	1.24493	1.03848	0.460814	1.38404	0.482957	0.561745	0.475192
353	0.66947	0.274367	0.0652998	0.951525	1.1038	1.5129	0.868942	0.682527	1.98074
354	1.48978	1.08032	0.876014	1.37514	1.89165	1.11396	1.34204	1.99999	1.63789
355	1.50089	1.9689	0.832359	0.771843	1.00033	0.674101	0.659035	1.24942	0.618129
356	0.987613	1.07824	1.7969	1.03717	1.66984	1.1559	1.72188	1.44979	0.14734
357	0.978571	1.48349	1.84716	1.00419	0.216002	1.12212	1.16945	1.52258	1.40683
358	0.674767	1.11598	1.22821	0.562136	0.633415	1.36244	1.56362	0.643039	0.0548617
359	1.28777	0.885631	1.61997	0.67039	1.9912	0.481758	0.98879	0.522717	0.965295
360	1.45261	0.873189	0.699792	0.964111	1.28555	1.84774	1.57571	1.86286	1.26503
361	1.38383	0.282594	0.32034	0.914075	1.32578	0.981903	0.230575	1.07551	1.56208
362	1.1241	1.58274	1.79892	1.16684	1.46218	1.17907	1.12517	0.119188	0.836139
363	1.11238	0.919604	0.73989	1.52273	0.444184	1.80571	1.36844	0.696764	1.34939
364	0.746686	0.343213	1.12001	1.39558	0.49508	1.72805	1.33953	1.81451	0.716692
365	1.0347	0.17389	1.03204	1.40035	1.15998	0.21308	1.23629	0.240801	1.27881
366	0.795063	0.692091	0.434727	0.972048	1.5907	1.55333	1.13268	1.72329	1.63634
367	0.2954	0.836898	1.67093	1.66363	1.67889	0.925959	0.106967	1.38404	1.85367
368	0.543961	0.15836	0.394973	0.475572	0.547726	1.34661	1.02507	1.25126	1.38553
369	1.22624	0.345797	1.87633	1.06119	0.115434	0.727874	0.658	0.986584	1.81711
370	1.91855	0.273558	1.86448	1.54243	1.148	1.27377	0.70613	1.03517	1.23585
371	0.403232	1.57014	0.742503	1.28711	1.00759	1.962	0.357585	1.28865	1.73817
372	0.412886	1.93482	0.304828	0.734099	0.906661	1.33913	1.0266	0.647401	0.696397
373	1.43029	0.670742	0.185987	1.03519	0.955855	1.58884	0.574022	0.187751	0.479998
374	1.24264	1.68024	1.97742	1.96671	1.07038	0.283911	0.253786	1.91599	1.99209
375	0.837227	0.299672	1.27554	0.754712	1.62028	0.680713	1.62578	1.87003	0.732546
376	0.883612	0.811714	1.57828	1.24643	1.90327	1.60563	0.0611447	1.53291	1.89456
377	1.03683	1.76657	0.594721	0.901151	1.79464	1.36957	1.38933	1.94159	0.257534
378	0.900765	1.16026	0.126948	0.882674	0.438294	1.58599	1.32194	1.76928	1.98472
379	0.774577	1.13197	0.0662889	0.945674	1.33969	1.19684	0.486097	1.4253	1.67646
380	0.937767	0.723581	0.712823	1.72887	1.29931	0.893926	0.54293	0.550678	1.95563
381	0.742581	0.878041	0.772741	0.955705	1.57223	0.614023	1.47643	0.502461	0.541142
382	1.42859	0.925675	0.0489003	1.18953	0.920571	0.532523	0.408275	0.785544	0.697057
383	1.14032	0.138668	1.42395	1.03967	1.4677	0.965484	1.91861	0.862802	1.92597
384	1.24749	1.51463	1.83117	1.41497	0.00437168	1.13104	0.443953	0.382655	1.77807
385	1.49199	1.35368	1.54861	1.07651	1.5649	0.405423	1.66545	0.00753122	0.0377609
386	0.785666	1.66088	1.47333	1.1886	1.34451	0.136647	1.51016	0.385689	1.27968
387	0.315348	1.54224	1.28831	0.666058	1.3574	0.780768	0.434391	0.712211	1.59504
388	1.51048	0.940819	0.104448	1.30687	0.554875	1.8269	1.40393	0.392636	0.839257
389	1.48077	0.00602623	1.43175	0.813651	1.55226	1.61088	0.945453	0.00474064	0.562233
390	0.296211	1.61405	0.730481	1.73241	0.064603	0.482333	0.544836	1.75871	1.65673
391	0.368706	1.53061	1.77328	0.61927	0.229115	1.1106	0.65022	1.34063	1.652
392	0.9342	0.284092	0.465576	0.766172	0.68829	1.5368	0.768458	0.195731	0.104666
393	1.16479	0.81032	1.07021	0.702777	1.0491	1.77694	0.409974	0.157133	1.62237
394	1.7588	1.08919	1.57533	1.45002	0.0448934	0.699425	0.807539	0.363133	1.02161
395	1.16886	0.0386188	0.822777	1.38209	1.90915	1.96327	1.19866	1.53459	1.8272
396	1.79305	0.870416	0.590183	0.825396	0.858708	1.18144	0.79038	0.494131	0.482916
397	1.60129	0.601939	0.453251	1.7217	1.48687	0.68958	0.208446	0.0128197	1.61729
398	1.32843	1.86553	1.91128	1.4334	0.195259	1.69996	1.67631	0.756352	0.940588
399	1.43548	0.399635	1.14099	1.82996	1.63562	0.595879	0.953454	1.25205	1.66258
400	1.55719	1.53703	1.63079	1.0886	0.817867	0.850865	0.400301	1.27876	0.559536
401	1.26959	1.74166	0.254826	0.687887	0.70905	0.734128	1.69371	1.11656	1.41092
402	0.526015	0.975799	1.85885	0.399486	0.874164	1.39673	0.136457	1.71949	1.34494
403	1.87611	0.613143	1.36494	1.66093	1.12877	1.87894	1.88752	0.0701004	1.83463
404	1.76669	0.634173	1.29516	1.18734	1.72101	0.97886	1.07782	0.734286	1.62091
405	0.870875	0.866671	0.748243	0.655281	0.101347	1.06699	1.68583	0.612747	0.317106
406	1.02017	0.721064	0.0800109	1.6646	1.77157	0.221881	1.77024	1.28722	1.44232
407	1.15022	0.864901	0.379217	0.952748	0.169322	1.5488	0.617412	1.41782	0.896833
408	1.02784	1.60549	1.80993	1.88051	1.45863	0.743109	1.58701	1.56893	1.72051
409	1.64443	1.72446	0.388478	1.83219	1.98731	0.712496	1.00619	1.02004	1.29116
410	0.788115	0.27963	0.306854	0.693246	0.625372	1.8742	0.0664856	0.82911	0.240008
411	0.314006	0.441996	1.366	1.7698	0.693188	0.772458	1.11662	0.327009	1.34681
412	1.15729	1.2128	0.977497	1.5677	0.613091	1.43079	0.381896	0.634819	1.64043
413	1.23469	1.28395	0.823979	1.19657	0.892224	0.356369	0.27173	1.48201	0.842653
414	1.31623	0.636024	1.8132	1.59925	0.24026	1.23237	1.90308	1.03939	1.53499
415	1.11305	1.83688	1.92116	1.29231	0.029517	0.269721	0.905746	0.718104	1.3765
416	0.527407	0.832846	1.32846	1.31564	1.42365	0.671141	1.08341	0.282577	0.196325
417	0.965085	1.79578	0.588428	1.23027	0.707583	0.46685	0.126028	0.880267	1.03714
418	1.43638	1.01389	1.54378	0.459044	0.794206	1.4889	1.79517	1.08915	0.765
419	1.92859	1.46819	1.50054	1.55145	1.31802	1.60518	1.20938	0.020406	1.43965
420	0.761175	1.75314	0.171334	0.978335	1.69173	1.0422	0.899381	0.759076	1.69629
421	1.25443	0.201728	1.93555	1.28801	1.79924	0.703978	1.47164	0.896792	0.934103
422	0.985678	1.77508	0.596369	0.634221	0.42093	1.75348	0.178794	1.40555	0.386189
423	1.18854	1.26786	0.980934	0.697429	1.67487	1.57517	1.53176	0.145698	0.615095
424	0.435736	1.54694	0.944	0.547446	1.93548	0.658925	0.199835	0.999431	0.0808345
425	0.411799	0.654465	1.14995	0.545223	0.86342	1.1765	1.64236	0.247251	0.330776
426	0.697658	1.25564	0.149897	1.32489	0.239072	1.3151	0.276285	1.88497	1.58045
427	1.56286	1.52918	1.44073	1.09188	0.697324	1.06924	1.00892	0.451802	0.883282
428	0.917571	0.752984	0.866849	0.580787	0.994143	1.57001	1.85618	1.86438	0.116288
429	0.9679	0.965646	1.21275	0.387404	0.193916	1.93852	0.758017	0.627315	0.18293
430	1.20475	1.1912	1.20314	1.26576	0.840656	1.14749	1.93061	1.90142	1.87481
431	0.396044	1.89494	1.90592	0.791042	1.26765	0.254549	0.0423451	0.885616	0.580865
432	1.00629	0.398773	0.258158	0.947484	1.75837	1.06273	1.32411	1.35121	0.211509
433	1.04188	0.0585139	0.552194	0.383185	1.0317	1.27579	0.315334	1.52333	0.0429201
434	1.77614	0.80246	1.10237	0.936894	1.8018	0.984809	1.95534	0.0677191	1.08442
435	0.392494	1.54047	0.750075	0.682543	1.56859	1.17074	1.80223	0.851195	1.06326
436	0.754667	1.4457	1.71369	0.81161	0.631993	1.87631	0.675292	0.782044	0.980417
437	0.643002	0.716595	0.536348	1.1438	0.526435	1.01435	0.329358	0.982989	1.33811
438	1.23183	0.150962	0.163819	0.758603	0.523093	0.805608	0.412748	0.215288	0.0670299
439	0.478518	1.15348	1.56555	0.897403	1.50979	1.94197	0.895944	1.83708	0.86916
440	0.482698	0.0328625	0.038231	1.48358	0.407113	0.863549	0.839758	0.172073	1.03945
441	0.739585	0.417387	1.27321	1.31141	0.938922	0.343761	0.32856	1.78839	0.797073
442	0.498821	0.52442	0.876777	1.09393	0.647281	0.438286	0.850686	1.69154	0.545425
443	0.390238	0.88271	0.330526	1.28244	1.65032	1.77798	1.47731	1.12812	0.511107
444	0.694481	0.728169	1.22688	1.32598	1.4687	1.45603	0.520674	0.633636	0.574942
445	1.47085	0.0712916	0.577701	0.812542	1.17096	0.487699	1.12646	1.47113	0.702031
446	0.822902	1.34249	1.24461	1.8775	0.377522	0.850091	0.624163	0.175535	1.78662
447	0.72474	1.07133	0.0703506	1.05913	1.75592	0.718215	1.98654	0.454566	0.548597
448	1.3667	1.14245	1.43891	1.54095	1.8816	0.224394	0.241908	0.798448	1.71647
449	0.984429	1.11408	0.613054	0.469351	1.66326	1.98609	0.998129	0.325178	1.10146
450	0.762545	0.968574	0.864281	0.762366	1.81679	0.669559	1.43672	0.731471	1.15555
451	1.26909	0.671392	1.26658	0.526562	0.397079	1.12149	0.875948	0.85751	0.721885
452	1.59675	1.94455	0.629214	1.03399	1.769	1.07093	1.45769	0.580403	0.182123
453	0.650313	0.231148	0.873158	0.959667	1.72508	1.72531	1.19992	0.0135437	1.25937
454	1.43708	1.99039	0.618104	1.72255	1.71103	0.845969	1.34815	1.77676	1.68655
455	1.09513	0.79954	0.15635	0.540398	0.275984	1.0816	1.96301	1.40012	0.547523
456	0.990944	0.128804	1.29792	1.51627	1.50133	1.23918	0.765504	0.1277	1.34901
457	0.551183	1.03917	0.695848	1.41339	0.413904	1.45735	0.750196	1.20729	1.51896
458	0.70233	0.515655	0.489844	1.20688	0.867538	1.58253	0.587526	1.84301	0.504724
459	1.53708	0.169047	1.32455	0.79421	1.54305	0.242671	1.26428	0.0026272	0.0344092
460	1.68892	1.63095	1.54465	1.98132	0.242616	0.81475	0.821848	0.988026	1.96532
461	0.482404	1.70592	0.227448	1.31019	1.60975	0.792654	1.04008	1.47885	1.50353
462	1.4199	1.89868	1.99696	1.88299	1.79322	1.16076	0.820256	0.916705	1.58188
463	0.513029	1.80416	0.00862167	0.932823	0.443529	0.546009	0.28426	1.44561	1.59823
464	1.3646	1.18982	1.23477	1.56	1.12976	1.89354	1.03848	0.200875	1.97908
465	1.20566	0.759411	1.61897	0.366006	0.798307	1.7086	1.61359	1.94119	0.689552
466	0.714395	1.91555	0.678765	1.39802	1.42613	1.35324	1.14248	1.36486	0.819369
467	1.14874	0.210551	0.431669	0.72053	1.21518	1.45474	1.42395	1.92498	0.0565112
468	1.03051	0.625815	1.99407	1.9342	0.142174	0.374992	1.94803	0.852432	1.46815
469	0.639403	0.574907	0.323192	1.47536	0.902805	0.881551	1.33797	0.638711	0.997747
470	1.56227	1.87505	0.617465	1.18906	0.76928	0.158624	1.07966	1.25783	1.33964
471	0.660487	1.91688	1.35233	1.59548	1.0656	0.397207	1.67004	0.817237	1.48556
472	0.511753	1.25188	0.25346	0.56438	1.27807	0.952759	1.76148	0.389362	1.38504
473	0.683336	1.41404	1.30712	1.31203	1.67408	0.8394	1.01306	0.730939	0.448048
474	0.70962	0.285153	1.41908	1.46435	0.994704	1.04488	0.374823	0.546965	1.74651
475	1.18478	1.6904	1.34931	1.71974	0.403617	1.27012	1.30098	1.59392	1.07785
476	1.1341	0.996974	1.03093	1.41864	1.06939	1.5434	1.26013	0.359008	1.11553
477	1.26056	0.908589	1.13075	1.43847	0.0358977	0.690875	0.000383912	0.70848	1.95355
478	1.29726	1.85055	0.107358	0.782478	1.34189	1.68217	0.38042	0.296976	1.71063
479	0.621886	1.57227	0.673087	1.13084	0.800196	1.98474	1.07869	0.752653	1.00723
480	0.729247	0.542145	1.84873	1.3531	1.70413	1.33653	1.02432	1.05664	1.92942
481	0.430667	0.264921	0.0681684	1.76815	0.454612	0.489875	1.28198	0.137955	1.30079
482	1.59515	0.801922	1.62501	1.62773	0.525742	0.624468	0.819262	1.6279	1.48614
483	0.374383	0.74273	1.61233	0.521274	0.195535	1.61327	0.930062	0.407167	0.729207
484	0.320486	1.21426	1.16826	0.914801	0.65094	1.88917	0.588272	1.69245	0.00638387
485	0.729918	0.476758	1.4668	1.00325	1.77441	1.87061	0.304457	1.65521	1.39585
486	1.3466	1.84819	0.347201	1.55905	0.665259	1.28129	1.99698	1.46355	1.04566
487	0.316578	1.44355	1.91787	1.66019	1.77332	0.862471	0.710371	1.68506	0.641295
488	1.34945	0.403662	1.2241	1.81794	1.74787	0.313205	0.800122	0.103396	1.38918
489	0.422526	0.240611	1.55516	0.611328	1.63445	0.420969	0.9147	0.719323	1.74419
490	1.79754	1.17054	1.44968	1.04249	1.20493	0.182757	0.25723	0.014998	1.26694
491	1.63199	0.0204424	0.328569	0.826436	1.4721	1.91416	0.847702	0.0423008	0.505353
492	0.666968	0.354746	1.6295	0.733374	1.55471	1.07476	1.74694	0.555338	1.13902
493	1.45782	1.50417	0.751223	1.39868	1.73003	0.0830319	1.33857	1.8571	0.984044
494	1.82293	1.44263	1.74769	1.24535	1.17591	0.26053	0.122495	0.0753528	0.86447
495	0.690035	1.77614	1.40626	0.911575	1.9841	0.972137	0.64299	1.53869	1.80073
496	1.21295	0.466472	1.37174	1.61609	0.409901	1.29742	1.28287	1.12094	1.06607
497	0.591414	1.10472	0.0447418	1.60576	0.146259	1.66884	1.81701	0.600532	1.67967
498	1.10542	1.83052	0.480222	1.6173	0.816357	1.54463	1.1555	1.80492	1.92207
499	1.08448	1.62615	0.199865	1.12528	0.657366	1.28325	1.73789	0.75322	1.65825
500	1.44318	1.66794	0.762267	1.01614	0.471771	0.167394	1.87432	1.28736	0.113189
501	1.30309	0.296661	1.58338	1.32699	1.21757	0.694435	0.718527	1.58389	1.26645
502	0.391076	0.881096	1.78169	1.16573	0.672272	1.32135	1.16464	0.641626	0.164929
503	1.57738	1.93805	0.273142	1.75418	1.12134	0.334001	1.32735	0.166016	1.33005
504	0.937333	0.401683	0.192579	1.59355	0.6096	0.811293	0.552823	0.455307	1.49832
505	1.30086	1.14953	0.916185	0.74896	0.748214	0.964784	0.128371	0.746153	0.962749
506	0.531116	0.121784	0.517242	1.18229	1.78655	0.126387	0.167297	1.50771	1.21227
507	0.939435	1.56206	0.271802	0.924945	1.0971	0.193532	1.62883	1.34962	0.637074
508	1.27734	1.5312	0.0292706	1.30879	1.36392	0.656728	0.781373	0.621893	1.5021
509	0.606092	0.362447	0.381561	1.33452	1.41868	1.26393	0.745566	0.325493	1.72691
510	0.544918	0.256679	0.264836	0.841501	1.47049	1.06149	1.76066	1.61306	0.11033
511	0.71341	0.0519995	0.647598	1.0842	0.033563	0.73989	0.586122	1.57398	0.946339
512	0.640957	0.857587	1.13464	1.20897	1.66461	1.75717	1.3545	0.75186	0.990636
513	0.526684	0.711294	0.834052	0.543575	0.623126	0.452494	0.599988	1.29095	0.926072
514	0.639262	1.78978	0.209998	0.861647	0.917827	1.73734	0.236541	1.14051	0.212804
515	0.689433	0.237985	0.786549	1.51724	0.957865	1.30755	1.29849	1.0965	1.57946
516	1.33303	0.719586	0.922921	0.644151	1.00845	1.10238	0.785674	1.14646	1.02958
517	0.986174	1.90671	1.49224	1.44013	0.732233	1.02857	0.294019	0.7949	0.847278
518	0.486812	0.204366	0.154174	1.42682	0.180038	1.62863	0.797395	1.26671	1.74531
519	0.462823	1.76968	1.47868	0.975948	1.57889	0.202273	1.33197	1.69612	1.92174
520	1.40943	1.37916	0.755134	1.50518	1.85983	0.56734	1.68978	1.44666	1.47697
521	0.556201	0.419899	0.14442	0.726459	0.999252	1.0936	1.92419	0.847934	0.546973
522	1.00869	1.5322	1.6536	0.592165	1.90639	1.45445	0.283369	0.675314	0.12667
523	0.849523	1.60753	0.794266	1.64074	0.508311	0.85715	0.754276	0.595099	0.772093
524	0.727851	0.384956	1.23956	1.20077	1.97757	0.217282	1.51598	0.757494	1.93692
525	1.55253	1.15893	1.19366	0.624774	1.90799	0.907659	1.05546	0.0695941	0.396917
526	0.679352	0.188316	0.963529	0.783202	1.8878	0.395015	0.184113	1.94391	0.390394
527	1.41071	0.990761	1.62568	1.22549	1.66224	0.523449	1.70706	1.37126	0.394075
528	0.553107	1.98843	1.13824	1.2108	0.919243	1.90835	0.101132	0.719628	0.129387
529	1.75957	1.56434	0.869991	0.664276	1.74475	1.7011	0.796764	0.968195	1.88201
530	1.15537	0.990587	0.810034	0.750807	1.345	1.29256	1.62089	0.269935	1.68994
531	0.584243	1.83148	1.94938	1.31983	0.564744	1.82932	1.31231	0.531438	1.30059
532	1.18875	1.61157	0.837462	0.90437	0.420001	1.63041	0.549573	1.02353	0.628221
533	1.85626	1.51017	1.96309	0.803372	0.441591	0.738675	1.49597	0.65844	1.1163
534	0.286164	0.00288173	0.560331	1.0224	1.38604	1.76659	1.04205	1.61904	1.54445
535	1.31946	1.2367	0.554117	0.785719	0.939341	0.543525	1.66635	1.42186	1.86041
536	0.505842	0.31369	0.232927	0.427233	0.931578	1.33228	0.104942	0.809727	0.561763
537	1.20051	0.606625	0.0332719	0.357097	1.87998	1.36551	1.53469	0.77505	0.345339
538	0.432591	0.14524	1.45042	1.23783	1.22956	1.20471	0.780247	0.301227	0.433181
539	0.409836	1.15568	0.522839	0.977102	1.69442	0.974714	1.67476	1.02835	0.235577
540	0.418984	0.761691	1.90732	1.13607	0.0594024	1.71026	0.695341	1.384	0.0720062
541	1.03189	0.75834	0.584282	1.09482	0.979618	0.878596	1.25063	0.280888	0.839358
542	0.281819	0.116833	1.86907	1.96163	1.41185	0.842357	0.00769316	0.565831	0.830541
543	0.861201	0.97955	0.852603	1.42345	1.11003	1.1384	1.38113	1.561	1.41252
544	0.774688	0.949531	1.1839	1.70991	0.621808	0.529984	0.332883	0.199894	1.66525
545	0.330179	0.700961	1.39644	0.721777	1.02799	1.74537	1.03446	1.65959	0.446856
546	1.34478	0.652898	1.92739	1.07542	0.791684	0.0592184	1.22923	1.60304	1.96113
547	0.905036	0.200341	1.35069	0.390807	0.851592	1.72318	0.90327	1.21793	0.97633
548	1.02456	1.37405	0.500201	1.50122	1.9883	1.29834	1.86201	0.202828	1.36304
549	0.457807	1.10951	1.8019	1.5824	0.857248	1.41009	0.15455	0.264531	0.536274
550	1.81525	1.64558	0.64652	1.64876	0.156654	1.76588	1.34049	0.79384	1.64657
551	1.08011	0.780884	1.54867	0.971204	0.632066	1.49803	0.554523	1.84257	1.03324
552	0.893999	1.63605	1.36855	1.67534	0.458323	0.477829	0.382507	0.832465	1.92384
553	0.765268	1.90886	0.840777	1.89981	1.30322	0.35374	1.54498	1.18869	1.22364
554	0.926254	0.774915	0.335116	1.75778	0.828001	0.963727	1.96533	1.60127	1.70657
555	0.951555	1.13121	0.941505	1.62663	0.216845	0.548611	0.888572	1.73264	1.55236
556	0.698599	0.295883	1.58434	1.10843	1.29823	1.81765	1.93071	0.769728	1.44497
557	0.814345	1.07883	0.297797	1.65252	0.564261	0.0357234	1.7931	0.759518	0.719546
558	0.8405	0.296715	0.294954	0.657612	1.2425	1.04988	1.14371	1.29358	0.965548
559	1.83768	1.55579	1.10659	1.53556	0.384506	1.57687	1.15428	0.729054	1.85783
560	1.17413	0.366003	1.11363	1.19508	1.36508	0.156788	1.09154	0.758084	1.03911
561	0.945768	1.60262	0.138033	1.16947	0.160568	1.49614	0.912895	1.87283	0.498856
562	1.4156	1.58372	0.474852	0.710212	0.647465	0.802791	1.10432	1.82523	1.38684
563	1.09594	1.33264	0.312931	1.71656	0.909494	0.385214	1.92159	0.146816	1.46695
564	1.62356	0.434438	1.48538	0.740105	1.44977	1.10094	1.82394	1.15069	0.150683
565	0.373437	1.0628	0.490689	0.858822	1.58375	0.844074	1.90402	0.355109	0.883892
566	1.65021	0.379624	1.17367	1.76563	1.49135	1.1718	0.994745	0.435468	1.93409
567	0.597293	1.8396	1.44529	1.21851	0.916457	1.8957	0.303534	0.766791	0.495226
568	1.02374	1.90354	1.0856	0.733201	0.0713541	0.622481	0.732041	1.33377	0.269886
569	1.59242	1.06039	0.0590137	1.05539	1.13669	0.796471	1.66256	0.458174	1.18093
570	0.844324	1.65081	1.56383	0.987718	0.603966	0.875823	1.30324	0.362198	0.307917
571	1.70318	0.93196	1.00387	0.666819	0.561589	0.796868	0.884749	0.624877	0.313583
572	1.29225	1.89077	0.311908	0.8244	0.0169297	0.555102	1.07092	0.305282	1.75971
573	0.900148	1.95385	1.35375	1.22193	1.0368	0.341526	1.07617	0.396608	1.93655
574	1.21724	0.582945	0.0887599	1.38732	1.6733	0.18198	0.893404	1.59081	0.895425
575	0.487855	0.742641	1.13743	0.572431	0.679081	1.61786	1.42155	1.40236	0.379345
576	1.19074	1.89408	0.406743	1.9349	1.71171	1.11417	1.93629	1.58005	1.22197
577	1.79965	1.40139	0.704842	1.17027	0.0751945	0.986615	0.730803	0.806221	1.02305
578	0.792459	0.228237	0.432613	0.989024	1.99325	1.65588	1.27732	1.53708	0.840702
579	0.506268	0.563342	1.38623	0.506926	0.96401	1.02065	1.5683	1.76692	1.47888
580	0.542008	1.11826	1.60397	0.647827	1.39868	0.797342	1.47774	1.67365	0.0436887
581	0.821443	1.4485	1.27722	1.26314	0.882926	0.647555	1.63639	1.90569	1.1916
582	0.897811	1.27524	1.76842	0.709574	1.29675	0.219137	0.391222	1.72491	0.189467
583	0.763567	1.7328	1.79787	1.21907	0.18915	0.598579	1.30669	1.00562	1.09702
584	1.70163	0.782614	1.22143	0.582081	1.3113	1.61718	1.03914	0.371758	0.485692
585	1.87236	0.655904	0.581235	0.416039	1.81513	1.68734	1.53626	0.347065	0.0867161
586	0.432822	1.36019	0.137842	1.60648	0.376925	0.583239	0.703335	1.23474	0.91211
587	0.361901	1.9233	1.40999	0.639641	1.68026	0.290158	0.483663	1.13426	1.42642
588	1.59974	0.0274351	1.57277	0.780515	0.576328	0.995556	1.04448	1.24121	1.60118
589	1.15343	1.56276	0.707626	1.14008	1.95859	0.522028	1.60072	0.93885	1.25886
590	0.400478	1.6135	0.139067	1.28885	0.30874	0.735763	0.0989564	0.0162169	0.814481
591	0.772377	1.44959	0.510756	1.36102	0.36477	0.955291	1.12455	0.238725	1.48833
592	0.75331	1.9596	0.660932	1.19028	1.33218	1.12879	1.63973	0.943907	1.08862
593	0.736912	1.74466	0.209131	1.36494	0.704925	1.99276	1.81459	1.1019	0.573172
594	0.392879	0.109751	1.76723	1.87491	0.379521	0.170971	1.35176	1.99752	0.362441
595	1.12672	0.713792	0.0470083	1.65864	1.0165	0.677269	1.48755	1.94318	1.03568
596	0.416965	1.16189	0.671274	0.704084	0.689516	1.24221	0.837556	1.88225	0.0644811
597	0.801433	0.750271	1.85075	1.28761	0.132896	1.62569	0.33053	0.823381	1.60922
598	0.306867	0.218297	0.161364	1.24258	0.382769	0.844779	1.68459	1.95701	1.22328
599	1.42072	0.553961	0.441055	1.15407	0.59827	1.88644	1.21709	1.80253	1.12108
600	0.331827	0.482099	0.140435	1.22129	1.80401	0.318231	0.947772	1.42769	1.70453
601	1.63493	0.704539	0.675637	1.65655	0.461943	1.59353	0.661799	0.174504	1.41145
602	0.884979	1.04278	1.67698	1.53074	1.25597	0.931549	0.360001	0.407915	1.06115
603	1.78136	0.549808	0.50677	0.679634	0.933088	0.510818	0.592525	0.348903	0.419578
604	0.930734	0.998443	1.2164	0.506442	0.911493	1.0995	0.719593	0.477242	1.64424
605	1.56096	1.53553	1.05246	1.56235	1.10121	0.073363	0.552282	0.316506	0.672564
606	1.4638	1.11779	0.293289	1.48197	1.38709	1.61202	1.58294	0.564924	1.66282
607	0.820113	1.3824	0.177541	1.54142	0.237302	0.679614	0.81445	1.8165	0.549383
608	1.66738	1.8419	0.71061	1.52779	1.32967	0.447243	1.60619	0.569835	1.07647
609	0.990006	1.08846	0.0272166	0.996482	0.0962933	1.77845	1.10319	0.364936	1.36693
610	0.477873	1.27645	0.449079	0.912518	1.25301	1.38989	1.85114	1.19535	1.42939
611	0.546225	1.83904	1.39513	1.86464	0.630977	0.983557	1.70526	0.401198	1.90458
612	1.39926	1.10553	0.0844901	1.74841	1.02933	0.53277	0.709368	0.303936	1.78264
613	1.18099	0.814693	0.610123	1.17127	0.138952	1.8807	1.4993	1.96068	1.88834
614	0.841848	0.250128	1.83244	0.778107	0.829539	1.81494	1.71106	0.108934	0.149098
615	1.34742	1.03952	0.899937	1.93897	0.699869	0.707417	1.224	0.462911	1.4783
616	1.6294	0.487372	1.83271	0.86991	0.524034	0.962947	1.73434	0.693067	1.11189
617	1.66925	1.98688	1.34863	1.3425	1.60161	0.280899	1.51689	0.840104	1.54276
618	0.79839	1.89302	1.68477	1.25305	1.38947	1.70253	1.60221	0.139373	0.124324
619	1.02556	0.751659	1.21071	0.98379	1.72421	0.0889079	0.223476	1.85538	1.78944
620	1.50595	0.33533	1.96107	1.41613	0.992707	1.90524	1.87004	0.290337	1.08165
621	1.00502	0.106356	0.825243	0.894737	0.997358	0.475184	1.26691	1.20264	0.677418
622	1.52024	0.351365	0.644985	1.22243	1.9721	1.21126	1.12398	1.41535	0.810826
623	0.920734	1.62248	0.514894	0.846844	1.49872	0.651246	0.823767	0.711918	1.73053
624	1.25393	1.56768	0.786806	0.953829	1.59041	1.40207	1.33338	0.229277	0.0631777
625	0.290136	1.54571	1.23646	1.27951	0.733318	1.86822	1.98157	1.75802	0.756653
626	1.25153	1.69808	0.69613	1.04636	0.0807076	0.123494	1.60193	1.09182	0.721278
627	1.17832	1.75686	0.283375	0.998505	1.00196	0.512562	1.88211	0.0868622	1.39027
628	1.19577	0.446106	1.62858	1.58907	1.00411	0.191908	1.02091	1.03051	1.08477
629	0.773094	1.85484	1.4341	0.905636	1.89482	0.225402	1.99482	0.78902	1.20496
630	0.685839	1.49475	0.16843	1.12667	0.538789	0.0475834	1.92944	0.116642	0.781373
631	0.394217	1.61236	1.41123	1.04136	1.81737	0.354054	0.217772	1.4511	1.88694
632	1.43418	1.42451	0.424077	1.30156	1.28049	0.823254	0.700991	1.34834	1.99964
633	0.36814	1.03147	0.499208	1.32666	1.08949	0.430815	0.909646	0.0724226	1.4415
634	1.30527	0.676319	1.89831	0.980685	1.89582	0.347795	1.96631	1.59755	1.72233
635	1.06965	1.50599	1.89949	0.850382	1.08042	1.46058	1.68836	0.929671	0.13965
636	0.460661	1.67416	1.70257	1.86398	1.2196	0.419358	1.93321	0.496975	1.05771
637	1.23661	0.734445	1.8367	1.80359	0.889061	0.203619	1.86393	0.780393	1.56456
638	0.311522	1.37038	1.5408	1.08261	0.573926	1.53555	0.106219	1.91986	0.63752
639	0.714769	0.363034	0.119256	0.783911	0.447053	1.05089	0.155679	1.60862	0.24262
640	1.26627	0.532619	1.74443	0.608239	1.96593	1.77432	1.19717	1.69547	0.799006
641	1.57514	0.49915	0.814795	1.03231	1.49765	0.938045	1.80547	1.06153	0.503734
642	1.82896	1.50784	1.83801	1.01348	1.61189	0.279103	1.87987	0.997788	1.55853
643	0.896376	1.35108	0.714412	1.34067	1.22659	0.245079	1.97364	1.56556	1.95429
644	1.64951	0.130252	1.89701	0.695648	0.918386	0.266988	0.575178	0.771222	0.477243
645	0.447454	1.36308	1.38901	1.132	1.27119	1.00882	1.35057	0.189255	1.61594
646	1.57331	1.68571	1.51818	1.34402	1.09604	0.20989	1.46624	1.63501	1.76169
647	0.445414	0.365666	1.53183	1.20188	1.85096	1.89745	1.68227	0.762641	1.0987
648	0.942284	0.819156	0.467419	1.27326	1.37825	1.03618	0.36244	1.42218	1.4459
649	0.528925	1.47764	1.99842	1.40389	0.0981638	0.885749	1.18723	0.993977	0.0139222
650	0.943432	0.321545	1.6727	1.63904	0.203565	1.08018	0.438477	1.9616	1.76129
651	1.22574	0.60103	1.3258	0.564994	1.23514	1.15441	0.890564	0.749516	0.834056
652	1.12904	1.96509	1.54276	1.10168	0.305665	0.585474	0.233435	1.57578	1.19075
653	0.479614	0.731116	0.671669	0.971942	1.83709	0.271628	1.33243	0.964378	0.213546
654	1.03344	1.2099	0.127915	0.563714	0.837839	0.778634	1.36228	1.85147	0.651493
655	1.39939	1.81955	1.15842	0.763703	1.96773	1.2592	1.07532	1.91693	0.398484
656	1.76753	0.86456	1.26787	0.619407	0.21955	1.96681	0.585125	0.594591	0.808355
657	1.0531	0.139842	1.62308	1.28168	1.81033	1.31936	0.0950304	0.140767	0.776467
658	0.737651	0.593788	1.11145	0.490865	1.39261	1.85306	0.536197	0.439473	0.771225
659	1.11758	1.95676	1.09367	1.08732	0.517261	1.75433	1.08087	1.56668	1.88376
660	0.880013	1.09279	0.419577	0.968869	0.204698	1.90138	0.711099	1.58765	0.197867
661	0.946649	1.18399	1.20415	1.04986	0.673367	1.07161	1.82854	0.610008	1.17821
662	1.2682	0.820635	0.738155	0.554107	0.967848	1.50051	0.170669	0.441282	0.854799
663	0.719053	0.382499	0.103829	1.33063	1.07824	1.73002	1.3708	0.289461	0.969268
664	1.48159	1.57171	0.820344	0.713373	0.786252	1.79534	1.69057	0.884986	1.68897
665	1.18712	1.85957	0.365934	1.32345	0.601966	0.304109	0.682487	1.51477	1.61231
666	1.18425	0.098019	1.17155	0.700918	0.21308	1.64722	1.19869	0.528539	0.515646
667	1.00404	1.1531	0.266141	1.37205	1.26459	0.50786	0.649	1.29183	0.828588
668	0.535736	0.773495	1.72789	1.021	1.78971	1.03298	1.39163	1.23431	0.789986
669	0.957433	1.97058	1.33076	1.14779	1.61881	1.51418	1.2917	1.26012	0.290126
670	0.576509	1.28147	0.400865	0.774191	0.764712	0.407628	1.67093	1.53011	0.119341
671	0.750359	0.975182	1.50386	0.716235	1.4277	0.436861	1.84671	1.97615	1.42697
672	0.369631	1.85673	1.15074	1.07921	1.80598	0.934221	1.84617	0.404054	1.17087
673	1.12381	1.59958	0.195323	0.934843	1.63326	0.775513	0.585402	1.37609	0.264315
674	0.5258	0.191414	0.292402	0.727576	1.42271	0.763848	0.25177	1.16372	1.65063
675	0.340312	1.60484	1.94002	0.596099	1.55298	1.73401	0.390591	1.5196	1.99322
676	0.834574	1.6793	1.18896	0.857735	0.552562	1.12439	0.361651	0.302318	0.232258
677	0.313274	1.62104	1.36708	1.425	0.757106	0.773108	0.141771	1.67668	1.19379
678	1.89995	1.47149	1.99037	0.502068	1.97597	1.2012	0.386756	0.267588	1.0822
679	1.53133	0.105363	1.30269	0.544169	0.692132	1.79971	0.968323	0.0948334	1.00809
680	0.887364	0.537185	0.452111	0.820695	1.92389	1.35469	1.43787	1.61938	1.13826
681	0.760489	0.088527	0.488709	1.42922	1.15332	1.074	0.607326	1.48081	1.12989
682	1.54599	1.55986	0.932223	1.6091	0.215617	0.375408	1.29955	1.42127	0.82059
683	0.658235	1.01988	0.789325	1.68551	0.613683	0.0905976	0.0368881	0.764079	0.88209
684	1.12273	1.18656	1.99078	1.35661	1.46974	0.201877	1.67752	1.63669	0.277536
685	0.703357	1.88947	0.686112	0.388898	0.588089	1.83272	1.61208	0.614816	0.207486
686	0.380597	1.61785	1.83044	1.50419	0.791	1.05404	1.57732	1.74686	1.51188
687	0.662338	0.594532	0.523993	0.495985	0.626767	0.706363	1.73258	0.989205	0.892447
688	1.34099	0.137216	1.85135	1.79826	1.79666	0.731863	1.04754	0.990222	1.74271
689	0.31028	1.35456	0.284691	0.703538	1.83554	0.98541	0.0255192	0.134088	1.36107
690	1.37397	0.357321	1.21239	1.13687	1.26111	0.390671	1.99112	0.161892	1.75243
691	0.712201	0.951651	0.451112	0.74694	1.49975	1.4006	0.798767	1.37393	1.65123
692	0.593647	1.33613	0.238583	0.920963	1.85803	0.133481	0.62192	0.572552	1.46405
693	1.10855	0.84933	1.72808	0.910473	1.91859	1.50444	1.13545	1.13286	0.716526
694	0.659439	0.0823513	0.6316	1.29582	1.41387	0.137863	0.164742	0.693769	0.688802
695	1.18387	1.1399	1.60021	1.17189	0.599133	0.0749723	0.155211	0.734961	0.845629
696	0.74877	0.818388	0.327301	1.44126	1.04345	1.03137	0.553508	1.41681	1.42898
697	1.36235	0.666521	0.162863	1.11333	1.72378	1.39451	1.37334	1.72896	1.3235
698	0.715957	1.96785	1.66369	0.927501	1.47922	1.99535	1.93853	1.42006	0.896189
699	0.703155	1.78003	1.63178	1.35093	1.08794	0.0144521	0.225561	0.177578	1.74398
700	1.538	1.30495	1.87424	1.0683	1.85172	0.0293868	1.30792	0.772832	1.1734
701	1.29822	1.32939	1.56793	1.0562	1.10284	0.190438	1.89268	0.82623	0.0708162
702	1.57234	0.6298	0.135697	0.813176	1.59879	0.210583	0.406028	0.486093	0.611498
703	0.484959	1.85351	1.46997	0.922738	1.61641	1.72612	1.62181	0.536777	0.276422
704	0.31706	0.0680016	0.612322	1.11895	1.51033	1.82504	1.24177	1.51325	0.661795
705	1.27723	0.152311	1.77488	1.69048	1.09527	1.28363	1.82711	0.112384	1.32204
706	0.981998	0.852669	0.416631	0.749371	0.227358	1.32893	1.77467	1.68806	1.27489
707	0.395985	1.82955	1.23421	0.891009	1.28753	1.16889	1.58349	1.83496	0.0359467
708	1.16434	0.614235	1.04457	1.03118	1.09305	1.35459	0.314668	1.307	1.37875
709	0.969437	1.99557	0.777888	0.907331	1.2223	1.68181	0.95059	1.61468	0.188412
710	1.0874	0.850631	0.949967	0.516911	0.1832	1.85933	1.6277	0.707363	0.992425
711	0.995971	1.3816	1.49728	0.788589	0.639902	0.610634	0.00560467	1.47645	0.948951
712	1.50894	1.70681	1.4686	1.49097	1.88017	0.982683	0.658322	1.21925	1.61811
713	1.07326	0.350121	1.69416	1.32287	0.834774	1.70887	1.634	1.95297	1.49577
714	1.16048	1.56484	0.000205557	1.07226	1.74277	0.961072	0.0820698	0.725356	0.65587
715	0.371223	0.999242	0.343833	0.383921	1.81802	1.31026	1.08305	1.4671	1.75746
716	1.55817	0.545865	0.113592	0.584976	0.482121	0.973522	1.94138	0.0575181	0.363235
717	1.35032	0.59283	1.53974	0.613571	0.857723	1.8918	0.472221	1.50498	0.848866
718	0.845823	0.554284	1.68667	1.30089	0.429609	1.49416	0.376795	1.83201	1.75515
719	0.46433	1.90082	0.387659	1.26192	1.73322	1.74731	0.358697	1.0146	0.743783
720	1.28188	1.29298	0.33903	1.93272	0.312372	0.579305	1.03016	0.8897	1.65276
721	1.47257	0.129451	0.989356	1.35486	1.64391	1.25679	1.57794	1.72841	1.00308
722	0.90164	0.409739	0.42152	1.12463	1.74813	1.71847	1.83043	1.31174	0.829612
723	0.342863	0.904833	0.190472	1.76649	0.433586	1.4991	1.36043	1.44469	0.0326238
724	1.09293	0.688426	0.598896	0.808905	1.35421	1.05493	0.828916	0.0328769	1.46774
725	0.979184	0.0153655	0.682984	1.66947	0.265118	0.235079	1.94723	1.25948	1.5838
726	1.72731	0.795566	1.05386	0.784264	1.5249	1.43152	1.47975	0.901597	1.71933
727	1.08896	0.226515	1.75236	1.31269	1.71348	0.814062	0.0905944	0.416233	1.34103
728	1.87731	1.05874	0.131817	1.12155	1.83794	1.50243	1.41747	0.573864	1.74207
729	0.972837	1.24918	0.145995	1.21415	0.395205	1.86091	1.04537	1.35906	1.71282
730	1.22034	0.70995	0.346418	1.56416	1.83955	0.870103	1.38354	1.02954	0.98516
731	0.364574	1.1201	0.466352	1.70357	1.36166	0.37822	0.220274	0.701079	0.639851
732	1.04563	0.153683	1.30431	1.11483	0.459137	0.291491	0.08883	1.92359	1.21854
733	0.888011	1.94508	1.72419	1.0227	0.710354	0.97024	1.94788	0.564224	1.51132
734	0.339658	0.167726	0.351884	0.941549	0.0138034	0.516494	0.627212	1.4734	0.6577
735	1.39634	1.19055	1.82406	0.826966	0.0096391	1.72466	1.52816	1.71553	1.64848
736	0.980738	0.159503	0.290278	0.903727	0.067926	0.855987	1.43287	0.21073	0.590486
737	0.76806	0.450987	1.98642	0.790055	0.310572	0.640594	0.727259	0.72157	0.457999
738	1.73705	0.0225568	0.309616	1.39406	1.27306	0.116141	1.45077	0.218688	1.25621
739	1.51113	1.14716	0.06021	0.923971	1.63892	1.4457	0.497083	0.646462	1.99894
740	0.771984	0.551545	1.45274	0.924181	1.85228	1.55656	1.58411	1.08401	0.0976907
741	0.568814	0.415182	0.569129	1.63034	0.297665	0.286351	0.711517	1.15732	1.64989
742	1.57615	0.0816986	1.07936	0.932105	0.3745	1.97381	1.26641	0.472434	0.586868
743	1.19429	0.243186	0.428214	1.06687	0.698522	1.12555	0.879024	0.483864	1.46313
744	1.14428	0.374233	0.395621	1.07783	0.453771	0.0675032	1.46526	1.40863	1.57011
745	0.421742	0.406944	0.846863	0.485334	1.62685	1.60779	0.289942	1.20905	1.40592
746	1.97866	1.57881	1.97307	0.990011	1.34624	0.371311	0.728163	0.825421	1.58861
747	0.933382	0.886741	1.56404	0.555775	0.225868	0.594027	0.669921	0.792711	0.735723
748	0.66313	0.467349	0.213614	0.998994	0.996891	1.86598	1.10091	0.798688	0.777256
749	1.03804	1.54469	1.50805	0.725805	1.50166	0.769551	0.446528	0.262944	1.29866
750	0.673835	0.947193	0.947357	0.652487	1.27439	0.442781	0.0545121	0.703476	1.73167
751	1.98506	0.987205	0.731915	0.822687	0.320694	1.55239	1.33881	0.292247	0.281028
752	0.601312	1.25823	1.84593	1.13494	1.97296	1.72723	0.24452	0.193146	1.14389
753	1.85961	0.444644	0.952563	1.52661	0.893854	0.459107	1.60432	0.330518	1.65606
754	0.59121	1.14628	1.44033	1.88868	0.337347	0.0906684	1.76673	1.77791	0.929008
755	1.61233	1.24776	1.14398	1.30786	0.330133	0.805003	0.98061	1.48451	1.98956
756	0.846161	0.853871	0.601956	1.29706	0.519453	1.69306	0.748802	0.509319	0.57839
757	1.2614	0.567151	1.80797	0.6451	0.295063	1.02759	1.2903	1.66628	1.73222
758	1.18797	1.27856	0.657061	0.886904	0.247684	0.366087	0.308437	1.74852	1.89828
759	1.17214	0.934433	0.0671588	1.12112	0.64593	1.99514	1.41115	1.5484	1.20288
760	0.923797	0.907911	0.210914	1.21145	0.265554	0.752632	1.1206	0.967504	0.626217
761	0.320667	0.639703	1.77744	0.952009	0.175244	1.10941	0.57565	0.268139	0.928645
762	0.588249	1.65433	1.35626	0.949742	0.589717	0.806731	1.95474	0.352636	1.46575
763	0.783893	0.325788	1.30064	1.38391	0.366647	1.6453	1.32665	1.49035	0.753221
764	1.161	0.914793	1.05772	1.14603	1.2888	0.339065	0.681156	1.84514	1.49634
765	0.727273	0.588925	0.557106	0.707902	0.154759	1.4262	0.614877	0.586318	0.976995
766	1.20786	1.70263	0.468581	0.815923	0.556626	1.81131	0.994433	1.59639	1.84786
767	1.27881	1.30033	0.236342	0.603244	0.170891	1.45926	0.915906	1.53132	1.1086
768	1.44592	0.181248	1.12399	1.33809	0.500827	0.637294	0.958685	1.38236	1.32553
769	0.878187	0.723118	1.47472	0.929501	1.66073	0.485687	0.074118	0.858552	0.642904
770	0.998357	0.358466	0.725447	0.991972	0.742835	0.528793	1.07318	0.545128	0.137204
771	1.44968	0.0906621	0.623534	0.610306	1.56989	1.96359	0.611097	0.911664	0.451051
772	0.938338	1.46169	1.15528	1.33595	1.30554	1.13407	0.927336	1.72188	1.82968
773	1.43304	1.67619	1.76917	1.4826	0.68283	1.0579	0.757314	1.54759	1.16372
774	0.996228	0.547814	1.66928	0.852851	1.32291	0.762275	1.52024	1.26259	1.45939
775	0.988243	0.529802	0.718308	0.909831	0.793015	0.808546	1.20281	0.515356	0.506726
776	0.938766	0.152707	1.51744	0.880262	1.4551	1.29127	1.98699	0.0445152	1.60021
777	1.29353	0.192237	0.549085	1.19166	0.537866	0.924473	1.15822	1.43028	0.843416
778	0.669276	1.43087	0.387105	1.52504	1.06274	1.52417	0.0406552	1.38927	0.9985
779	0.592464	1.83446	1.82847	0.717839	1.14807	1.31785	1.95899	1.15147	0.203107
780	1.64366	1.1981	0.148542	1.4714	0.569512	0.0548266	1.55505	0.196814	0.545269
781	0.810776	1.00364	0.203548	0.326417	1.2749	1.73545	1.52448	1.25198	0.413567
782	1.20226	1.82105	0.204874	1.55205	0.620789	1.89512	1.80518	1.99902	1.39349
783	1.08859	1.35295	1.14584	1.63738	0.0182344	0.329398	1.52675	1.02288	0.522552
784	1.1684	1.81058	1.35886	1.22964	0.951539	1.86507	0.1585	1.6581	0.858444
785	1.59868	0.111769	1.23156	1.3672	0.0775796	0.819101	1.92326	1.52574	1.05133
786	1.48644	1.79689	1.36232	1.3657	1.12334	0.485077	1.65322	0.633151	1.76707
787	1.5462	1.5695	1.65309	1.56182	0.349693	1.25625	0.674045	1.83837	1.14556
788	0.399073	0.962193	0.503362	1.14231	1.01808	1.24827	0.0644566	0.237288	0.98556
789	0.433972	1.22451	1.88892	0.537237	1.94616	0.40431	0.286005	1.9262	0.680298
790	0.666057	1.35601	1.14713	0.712678	0.0380945	0.865967	1.5904	0.507319	1.55622
791	1.4039	0.252165	1.32618	1.62957	0.917251	0.475466	1.54762	1.375	1.30235
792	1.74373	0.144077	1.64066	0.672701	0.153143	1.98119	1.42621	0.163488	0.623036
793	1.08574	1.02138	1.57761	0.503955	0.193233	1.55492	1.4162	0.443159	1.54493
794	1.59304	0.59693	0.854618	1.14099	1.72277	0.325788	1.34989	0.224924	1.39784
795	0.429462	0.813838	1.59648	1.41414	1.12562	0.308752	1.74089	1.72124	1.65348
796	0.305855	0.667765	0.0375473	0.999763	0.1585	1.93491	1.26232	0.455366	0.818369
797	0.793219	1.33127	0.25542	1.38439	1.34715	1.97652	0.66622	0.21032	1.69118
798	0.38816	1.24664	1.88741	1.06471	0.510144	1.65794	0.861034	1.05898	0.122238
799	1.41626	1.28257	1.04858	1.02641	0.869487	0.663025	1.48643	1.91416	1.90309
800	1.13308	0.279011	1.18324	1.3739	0.778176	1.92883	1.01762	0.343833	1.80315
801	0.623351	0.433209	0.974792	0.569959	1.14964	1.62436	1.60792	0.613661	1.78517
802	1.61022	1.7917	0.136129	1.0248	0.128403	1.25952	0.0937828	0.212087	0.668809
803	0.476254	1.36964	1.40359	0.881221	1.46584	1.35703	1.83151	1.30273	1.7591
804	0.803548	1.39928	1.00734	1.33683	0.482933	1.43967	1.27253	1.75512	1.64258
805	0.312192	1.29958	0.816318	1.05081	0.942039	0.0731243	1.72601	1.5098	1.23433
806	1.43386	1.2116	1.55089	0.653047	0.232593	0.779178	0.626471	1.3672	0.0176142
807	1.21385	1.94703	0.191708	0.917523	1.43801	0.645531	1.86745	0.400252	0.173173
808	1.0323	1.44781	1.73909	1.81628	1.67801	0.800826	0.487498	0.137184	1.17782
809	1.3467	0.893493	1.55782	0.966668	1.39378	1.26455	0.26752	0.844886	1.59415
810	1.93573	0.805873	1.52573	1.09664	1.28315	0.518431	0.857769	0.671924	1.35396
811	1.1173	1.70517	1.11418	1.58538	0.869293	1.40096	0.247178	1.05205	1.11059
812	1.20663	0.768087	1.69752	0.779875	1.45242	0.882549	1.67536	1.27388	0.714547
813	0.686004	1.97199	0.0301486	1.01511	1.69858	0.0762502	1.89852	0.376155	0.160816
814	1.51728	0.306299	1.9075	1.69596	1.90206	0.51338	1.51332	0.918197	1.33744
815	0.775923	1.72896	1.20474	1.19999	0.131379	0.58731	1.97244	0.632635	0.904152
816	1.78608	1.91281	1.30208	0.741995	0.914596	1.65369	0.744314	0.42444	1.98233
817	0.663443	0.497172	0.649333	0.71517	0.199842	0.539976	0.868117	0.521539	1.71176
818	0.304644	0.79318	1.2172	1.34523	0.39902	0.0959294	1.49865	1.03583	1.41955
819	0.755261	0.347716	1.90037	1.56393	1.00471	0.822328	0.600012	1.88953	1.659
820	1.44842	1.39565	1.24874	0.930119	1.78668	0.654931	0.925039	0.741348	0.227665
821	1.95953	0.175566	1.37106	1.14411	1.21119	1.44703	1.16146	0.259213	1.44009
822	0.56009	1.94791	0.437582	1.42247	1.00641	1.04096	1.83613	1.42554	0.521626
823	1.23031	1.27133	0.273341	1.27344	0.734532	1.55592	0.0870062	0.54037	1.22955
824	0.532038	1.00457	1.62363	0.849122	0.990858	0.296159	0.0219824	0.00891159	1.90756
825	0.72019	1.57737	0.509038	1.78163	0.776872	0.304904	1.76384	0.908227	1.9446
826	0.728637	1.30992	0.467243	1.7626	0.937481	0.517057	1.7028	1.75272	1.39494
827	1.01146	1.09765	1.20359	0.628256	1.36961	0.955629	0.747641	0.698694	1.58877
828	0.519148	1.32088	0.683521	0.650481	1.98248	1.1334	0.644962	0.298263	1.83221
829	1.66568	1.10163	1.29451	0.66219	1.7636	1.34265	1.77203	1.02246	0.989717
830	0.540575	0.0970369	0.0902458	0.948745	1.9174	1.53016	0.944695	1.39025	0.780606
831	1.60789	1.1929	0.824215	1.53046	1.39696	1.02301	1.08563	1.1219	1.58203
832	1.2404	1.84543	0.829273	0.877321	0.34703	1.57183	0.988527	1.24756	0.224752
833	1.11487	1.71767	1.7624	0.285091	1.99041	1.90323	1.74313	1.99335	1.04018
834	1.72768	1.15488	1.72312	0.522993	0.168276	1.09855	1.20342	0.998086	0.28974
835	1.22934	1.47425	0.159058	0.748292	0.694667	1.61502	0.603839	0.936054	1.18575
836	0.516001	0.31063	0.0879841	1.30032	1.52014	0.538804	0.629992	1.16779	1.8681
837	1.38677	0.349688	0.854	0.548948	0.966706	1.89229	0.510746	0.250316	0.128178
838	0.426364	0.216162	1.28439	0.690979	1.23463	1.67977	0.197212	1.24317	0.371162
839	0.501871	1.60096	0.93045	1.3718	1.74051	1.71208	0.829894	1.11054	1.31963
840	1.53867	0.933484	0.874879	1.17653	1.41646	1.73894	1.43633	0.543446	0.634153
841	1.00957	0.682611	1.53877	1.17889	0.527337	0.906198	1.38773	0.549099	0.553196
842	1.62001	1.32564	0.39027	1.05376	0.945182	0.930612	1.65335	0.30841	0.480886
843	0.344756	0.947723	1.79161	0.873408	0.637542	0.349261	0.952909	0.189715	1.63288
844	1.60313	0.600288	0.537947	1.86735	1.70831	0.424596	1.2106	0.984979	1.70523
845	0.382166	0.396878	0.729429	0.902386	0.382023	1.06214	1.97422	1.3035	0.952096
846	1.49565	0.0763384	1.1052	1.24017	1.93899	0.357802	0.834556	0.818211	0.987091
847	0.863691	1.22857	1.88021	0.875881	1.29527	1.14191	1.09629	1.32848	0.216162
848	1.54395	0.493674	1.31052	1.13188	0.0831718	1.69669	1.6316	1.1246	1.56393
849	0.569577	0.0645759	1.48184	0.975177	0.577579	1.26217	1.94611	1.06089	0.885633
850	1.57335	0.34213	1.19938	0.993594	0.127601	0.905265	0.222739	0.814292	1.85165
851	0.548789	0.199035	1.66253	0.839006	1.84552	0.729727	0.740473	0.394682	1.77513
852	1.76877	0.27813	1.14276	0.725264	0.15972	0.449656	0.0773703	0.331381	0.488096
853	1.27103	1.97854	1.06047	1.48431	0.425671	0.597469	1.04515	1.17445	0.937029
854	0.466421	0.343479	0.858278	0.885651	1.25473	0.154351	0.185764	0.0253097	1.43776
855	0.971601	0.843331	0.193951	0.489449	0.336166	1.29008	0.111956	0.14412	0.842962
856	0.568342	1.86819	1.26955	1.55573	0.0699498	0.60181	1.25781	0.0155286	0.489879
857	1.27561	0.911342	1.72637	0.6019	1.87524	1.16799	0.41903	0.173055	1.31655
858	0.731912	0.907291	1.44705	0.531684	0.254141	1.46886	0.427195	0.504029	0.730584
859	0.523144	0.624258	1.50795	0.623339	0.639283	0.760632	1.98846	0.539785	0.127419
860	0.292939	0.0423794	0.566172	1.49224	0.0702659	1.08825	1.75899	1.40449	0.133819
861	1.70441	1.67951	1.32498	1.55732	0.876502	0.817904	1.93579	0.716514	1.56166
862	0.566614	0.0401526	0.557812	1.38301	1.05083	0.64508	1.95772	0.786881	0.553531
863	0.748588	0.370666	0.793044	0.896157	1.87018	0.212432	0.516336	0.57034	0.359329
864	1.27504	1.97356	1.64344	1.659	1.16421	1.22757	0.147547	1.09005	1.77179
865	1.13839	1.728	1.0761	1.72667	1.19316	0.0408086	0.576349	1.76394	0.693067
866	0.257046	0.958146	0.165721	1.17825	0.606421	1.20988	1.49998	1.65262	0.00940092
867	1.72894	1.45295	1.15253	1.00513	0.186724	1.67644	0.469908	0.409076	0.770425
868	1.25129	1.87802	0.642211	0.801725	0.468508	0.570157	0.333662	1.01921	1.23493
869	0.667944	1.30824	1.6792	1.17794	0.540332	1.2254	1.91726	0.168781	0.588086
870	0.818655	1.33816	0.0955508	1.30422	1.14536	0.542625	1.19406	0.0767997	1.08094
871	0.38409	1.43008	0.262278	0.807478	0.137242	0.563514	1.651	0.930082	1.57165
872	1.02108	1.63056	1.41496	0.753679	1.59325	0.809086	1.54079	1.12621	0.738131
873	0.470638	1.6027	1.73668	1.39759	1.42122	1.40296	1.575	1.64059	0.566089
874	0.350397	0.488413	0.0626586	1.12914	0.483345	1.4232	1.60965	1.43702	1.98842
875	1.52708	0.468881	0.849226	0.730807	1.09735	1.67402	1.55282	0.0708965	0.405715
876	1.38028	0.784106	0.257741	1.4611	0.842904	0.160919	0.890864	1.07334	1.89931
877	0.600094	1.43696	0.669307	0.690123	1.54026	0.946931	0.129981	0.0379082	1.84328
878	1.41891	1.5937	1.16493	0.611433	0.767443	0.863154	1.20889	0.411664	1.24433
879	1.1497	0.127337	0.698761	1.31367	1.09866	0.750038	1.89693	0.563169	1.35905
880	1.61868	1.23632	0.146267	1.23112	1.373	0.92489	1.68149	1.01692	1.24078
881	0.49718	1.34915	1.59284	0.397339	1.71315	1.28505	0.363169	0.236491	0.0940724
882	0.827927	1.41367	0.602564	1.67464	0.899104	0.0697516	1.30907	0.315761	1.85401
883	1.13741	1.47665	1.64429	1.47946	1.49422	1.79876	1.16311	0.837464	1.38608
884	1.39363	1.98269	0.487756	1.38055	0.927531	1.11887	1.57636	0.61593	1.5976
885	0.842369	1.47899	0.545528	1.80787	0.155548	1.2719	1.10338	0.193961	1.90197
886	0.430244	1.65337	1.78683	1.39953	0.999617	1.25317	0.411309	0.628907	1.00544
887	1.21105	1.36156	0.69241	1.3696	0.688738	1.96037	0.708507	1.14287	1.87228
888	0.321472	0.932071	0.556299	1.78117	0.984801	0.297119	0.407907	1.84997	1.23361
889	1.32337	1.07554	0.947259	1.07674	0.685675	1.81066	0.73198	0.998713	0.70666
890	0.564127	0.203933	1.8862	1.62023	1.21178	0.193222	1.02133	0.479198	0.358498
891	0.730112	1.35261	1.15762	0.444296	0.762284	1.52717	1.18988	0.590041	0.25188
892	1.3875	1.11947	0.838826	0.974083	1.28617	1.51674	1.70601	1.90715	1.80492
893	0.997599	0.222164	1.0026	1.39176	1.87815	0.0149463	1.63714	1.44932	1.04266
894	1.32593	1.53845	0.790056	1.46474	0.531108	1.01939	1.63837	0.873534	1.19476
895	1.24632	1.36223	1.97133	0.548584	1.87153	1.76192	1.11354	1.65393	1.3882
896	1.19948	0.200927	0.451424	0.557241	1.74641	1.30892	1.82307	1.48498	0.599894
897	1.62933	1.59217	0.391023	1.03595	1.16235	0.416909	1.05691	1.08808	1.74108
898	0.515958	1.48225	1.51017	1.6872	1.25637	0.913781	0.395209	1.74027	1.02757
899	0.288846	1.19945	1.73021	0.756888	0.981739	1.4803	0.358424	1.16167	1.8728
900	1.3825	0.724374	0.101563	0.579578	1.95229	1.34484	1.64171	1.01309	0.791149
901	0.735898	0.23414	0.839602	1.23363	1.61081	0.201015	0.046719	0.538785	1.14607
902	1.6956	0.315841	1.37717	0.493212	1.20031	1.26737	0.281812	0.202247	0.810383
903	0.454312	1.23172	1.9378	1.08301	1.63245	0.922766	1.86853	0.892862	1.79196
904	0.562707	0.4533	0.25966	1.05513	0.453257	0.298898	1.2565	1.71413	0.812367
905	1.05633	1.93332	1.04872	1.57791	1.61786	1.87365	0.303067	1.91532	1.77442
906	0.382988	1.72397	0.0335152	1.34381	1.23033	1.83933	0.120945	0.160914	1.18481
907	1.37024	0.326646	0.465252	1.42027	0.544881	1.51102	0.670817	1.3306	0.935494
908	1.05413	1.30729	1.07767	1.16269	0.595718	0.802211	0.416601	1.95409	1.37782
909	0.815839	0.637378	0.0153434	0.886394	1.01792	0.144075	0.331088	1.30539	1.25442
910	1.06084	1.89999	1.02467	0.903149	0.765573	1.20157	0.895116	1.32166	1.88135
911	0.575963	1.86211	1.56091	0.798808	0.276245	1.39256	1.71504	1.24442	0.938716
912	0.504631	0.452584	1.37235	0.864432	1.21616	1.87509	1.84066	1.90837	1.44858
913	0.515018	1.54286	0.366096	1.19757	1.11988	0.00429321	1.14645	0.1152	0.518122
914	1.13372	1.33361	0.927049	0.67674	0.381063	1.93246	1.67195	0.437056	0.323873
915	0.69277	1.77146	0.380183	1.13282	1.42956	1.91173	0.535327	0.31464	1.85919
916	1.00338	0.844261	1.04388	0.837001	0.896652	0.130325	1.65253	1.43963	0.662325
917	0.731263	0.890061	0.274095	1.15918	1.03858	1.27278	0.403209	1.81363	1.16424
918	0.395085	1.3164	0.278612	1.63561	1.60301	0.648909	1.72775	0.480463	0.00174777
919	0.777892	1.72865	1.9388	0.688607	0.51125	1.53886	1.63514	1.99414	1.53379
920	1.30803	1.29044	1.12673	1.36858	1.41311	1.44434	1.3691	0.475714	1.62473
921	0.85805	0.427226	1.03808	1.35066	1.59367	1.25815	1.59657	0.469633	1.97763
922	1.81997	0.779078	0.76858	1.10113	0.533092	1.75986	1.48594	0.2322	0.737446
923	1.10352	0.745993	1.85355	0.567382	1.20166	1.50757	0.722005	1.1554	1.53463
924	0.471265	1.55663	0.915735	1.22697	1.5884	1.84497	0.242696	1.00021	1.33199
925	1.22875	1.24489	1.28355	1.1062	0.00828133	1.43788	1.81787	0.331207	1.49222
926	1.56161	0.427699	1.18119	1.39348	1.17504	0.815996	1.18798	1.80157	0.958925
927	0.31963	0.253487	1.83348	1.82294	1.15447	0.195131	0.239654	1.68179	0.501386
928	0.494548	0.746198	0.407359	0.787746	1.67226	0.903338	0.430359	1.37408	1.48052
929	0.740967	0.0119189	1.08309	0.637346	1.16015	1.48326	1.79357	1.68938	0.687343
930	0.843639	0.71064	1.75656	1.23287	1.20288	1.50471	0.640847	0.659694	1.95613
931	1.17699	0.198564	0.597848	0.400057	0.244536	1.5514	0.689658	0.342952	0.880108
932	1.02492	0.334651	1.94418	1.78304	1.05139	0.061613	0.582266	0.830672	1.18644
933	1.04132	1.32048	1.05923	1.98688	0.774794	0.434429	0.403648	0.448343	1.43236
934	0.687876	1.6724	0.0834732	0.957589	1.35391	0.765182	0.148409	0.34264	1.70149
935	0.65928	1.31868	1.39287	1.10881	0.357178	1.32034	1.51657	1.29574	1.16735
936	1.17755	1.78851	0.0180946	1.37683	0.0233498	1.00675	1.86986	0.914846	0.999137
937	1.04213	1.76438	0.183939	1.21985	0.936314	0.916613	1.48407	0.434218	1.51666
938	1.03763	0.896161	0.805515	1.8796	0.431282	1.02984	1.85785	0.337327	1.64364
939	1.47454	0.857232	0.200564	0.802754	1.4749	1.28166	0.401573	0.145059	0.426511
940	0.30883	0.180074	0.0394801	0.43724	0.96571	1.78047	0.16616	1.06065	1.72486
941	0.838394	0.177102	0.30465	1.07438	0.952423	1.86698	1.22644	1.7509	1.66426
942	0.849223	1.6737	0.484103	1.2682	1.23334	0.0173954	0.186221	0.948841	0.537083
943	0.455305	0.215064	0.448498	0.467665	1.03006	0.967854	0.316556	0.913109	0.892879
944	0.779951	0.046163	1.47656	0.769945	0.912937	1.94336	1.45052	0.0190427	1.10079
945	1.57557	1.66042	1.73476	1.8947	0.542066	1.26619	1.50762	0.874689	1.65462
946	1.51148	0.786604	0.600564	0.489155	1.29564	1.7701	0.489256	0.297533	0.0130301
947	0.668228	1.76467	0.684302	0.745994	0.407914	1.13926	1.85715	1.88566	1.7622
948	1.67103	1.03476	0.764274	1.48048	0.133849	1.12513	0.826378	0.530455	1.60501
949	0.362305	1.40866	0.553124	1.38802	0.89119	0.756788	0.749497	0.775745	1.58331
950	1.04624	0.611543	1.5532	1.05214	1.07723	1.85476	0.0629238	1.41491	0.500825
951	0.647981	1.43181	0.26926	1.48682	1.10692	0.40103	1.90098	0.12613	0.925
952	0.992209	1.51608	0.123596	1.31514	1.58092	0.818006	0.0131052	1.61699	1.45357
953	0.559976	0.0110708	0.924617	0.528811	1.49592	1.92257	1.07361	0.0389281	1.16536
954	0.90649	1.42212	0.736006	1.72384	1.33799	1.03476	0.263064	1.16624	1.99835
955	1.16679	1.29864	1.68963	0.977683	1.48355	1.4072	1.27359	1.31742	0.800201
956	1.41807	1.84239	1.96719	1.15168	1.03449	0.494123	0.764781	1.51903	1.05302
957	1.15746	1.32313	1.46136	1.17499	0.866402	1.98141	1.93482	1.65558	1.26547
958	0.583207	1.82478	0.840183	1.46832	0.663288	0.0513967	0.799643	1.55904	1.90656
959	1.36993	0.269771	1.35165	1.54903	0.0375132	1.51857	0.803984	0.552804	1.35246
960	0.363719	1.0443	1.78324	1.26376	0.445861	0.0569475	0.38911	0.533846	1.37167
961	0.401469	1.16586	0.0937931	1.20592	1.19728	1.4534	0.572821	1.53946	1.25289
962	1.83809	0.791519	0.518641	0.673453	0.555464	0.525967	0.979378	0.285728	0.406132
963	0.437706	0.739274	1.86776	0.424873	1.4488	1.61029	1.73573	1.19144	0.0467132
964	1.47338	0.7867	0.887286	0.740854	0.290713	1.18333	1.41037	0.726442	0.766736
965	0.469006	1.10226	0.835346	0.896988	0.846021	0.362669	1.85165	0.955837	0.957863
966	0.692375	0.195202	0.519719	0.696955	1.75068	1.68608	0.810512	0.484989	0.50621
967	1.92416	1.27729	0.562364	0.890007	0.428235	0.412185	1.20775	0.209	0.825764
968	1.09059	0.113317	1.06684	1.26446	1.78566	1.59083	1.92778	0.0599885	1.20593
969	1.2914	0.900594	1.9529	1.81831	1.6454	0.875325	1.6743	1.79964	1.43608
970	1.52927	1.94359	0.126095	0.80857	1.2183	1.27236	1.73297	0.344012	1.86924
971	1.46979	1.88932	1.43543	0.816541	1.82294	1.7226	1.01434	0.596339	0.940883
972	0.71746	0.307281	1.91344	0.858005	1.70759	0.846447	1.02954	0.680201	1.23234
973	0.886974	0.496129	1.75927	0.663709	0.964701	0.866577	0.377438	1.92428	1.34338
974	1.74594	0.411359	0.206423	1.26632	0.136094	0.668182	0.941217	0.267275	0.943735
975	1.93672	1.20006	1.27769	0.984949	1.90527	1.8557	1.18264	0.0039519	0.150357
976	1.00845	0.884234	0.318945	0.881357	0.437589	0.194243	0.68721	1.57919	1.52238
977	1.17148	0.798522	0.28066	1.19383	0.560826	1.59925	1.09113	0.645564	0.929906
978	1.62471	1.28801	1.1879	0.69812	0.83324	1.42363	1.27469	0.532283	0.354147
979	0.879815	0.318963	0.747114	0.647162	0.124768	0.469854	1.6962	1.01488	1.31199
980	1.50724	1.90201	1.1414	1.73523	0.000749456	0.256616	1.28035	0.675981	1.24169
981	0.927137	0.0417174	0.328838	1.28389	1.67658	0.911505	1.23333	1.18773	0.841769
982	0.834907	0.255992	1.15143	0.843457	1.8001	0.301631	0.733624	0.62289	1.67126
983	0.794527	1.21004	0.176805	0.865499	1.10233	1.71414	0.898829	1.5318	1.14955
984	1.40579	1.69541	1.55898	1.42091	1.53146	1.78873	1.42765	0.00583861	1.54639
985	1.72503	0.158987	1.44916	0.752315	0.164335	0.938937	1.2149	0.0655358	0.402856
986	1.56759	1.04509	0.0193713	0.587284	1.43584	1.90111	0.0150918	0.148022	1.27342
987	1.23098	0.82307	0.317001	0.965918	0.634122	0.00630685	1.58827	0.411056	0.190052
988	0.685244	0.796779	1.6433	0.956897	1.68276	0.86847	0.782299	0.733016	0.684123
989	1.24898	0.977199	0.1913	1.29288	1.33823	0.134841	1.89003	1.90999	0.167969
990	1.31758	0.0248248	0.456287	1.2594	1.7266	1.34386	0.68904	1.46081	1.1372
991	0.372723	0.341535	1.03138	1.60744	0.235232	1.32998	1.39638	0.0832175	1.25779
992	0.378178	0.316658	0.990513	0.831946	0.479178	1.97043	1.79133	0.27022	1.77555
993	0.717329	1.85756	1.19108	0.854313	1.20343	1.83457	0.901021	0.667208	1.48962
994	0.936259	0.787779	0.691329	0.722225	1.81397	0.757646	1.60498	1.22746	0.393074
995	1.19382	1.08493	0.196583	0.599422	1.97002	1.23632	0.828501	0.937736	1.91222
996	0.628356	0.227727	1.64686	0.743916	0.617882	0.479168	1.96222	1.39419	0.105875
997	0.297551	1.32367	0.361176	1.59401	1.54915	0.458544	1.12217	0.349479	0.318056
998	1.14248	0.637112	1.19447	0.413057	1.34376	1.73327	1.24821	1.11382	1.83874
999	1.1481	0.355501	1.55539	1.10227	1.81585	0.71294	0.246418	0.609905	0.470005
1000	1.05972	0.971624	0.991992	0.559788	1.13547	1.79747	0.840852	0.51707	0.675547
1001	1.91219	1.18477	1.88435	1.12935	1.54592	1.16371	0.603055	0.0125643	1.82588
1002	1.14633	0.56152	1.86487	0.719783	0.567153	1.22005	0.164002	0.121812	0.0125697
1003	0.352169	1.79205	0.111086	0.631139	0.0955909	1.13481	0.411601	0.00843811	0.51423
1004	1.36547	1.06682	0.376705	0.456199	1.85628	1.89688	1.9019	0.405722	1.33544
1005	1.01204	1.84709	1.98418	1.08528	0.423997	1.51523	1.84107	1.1367	0.297784
1006	1.71565	1.02399	1.6706	0.577884	1.29334	0.682495	0.527045	0.611125	0.586069
1007	0.451711	0.899187	1.36111	1.20798	1.45981	0.722375	0.459874	0.499	0.427389
1008	0.634941	1.73184	0.618748	1.81217	0.958653	0.665007	1.49322	0.255014	1.73972
1009	1.30404	1.38274	1.78424	1.05022	1.31772	0.83285	1.24915	1.4132	1.20677
1010	0.507612	0.486767	0.644409	0.69999	0.415099	1.31298	1.64655	0.952741	1.18293
1011	0.830162	1.73744	0.470824	1.51934	0.410729	0.6333	1.11739	0.67942	0.885037
1012	0.398025	0.927765	1.91614	1.58034	0.108559	0.555878	0.338563	0.947104	0.834984
1013	1.53094	0.472995	0.893734	0.684709	1.68771	0.636288	1.30859	0.861408	1.67726
1014	0.513929	0.603886	0.606192	0.789018	0.387114	1.33968	1.49101	0.776042	0.299658
1015	0.879011	1.46112	1.79555	1.47616	0.176996	0.0528163	0.285157	0.351929	1.87765
1016	0.657098	0.255249	1.43519	1.16098	1.95588	0.319161	1.09476	0.213257	1.49436
1017	0.743675	1.85801	0.478411	0.988428	0.0781744	0.552287	0.654656	1.17913	1.87111
1018	1.8822	1.54147	0.3422	1.28272	1.47546	1.71987	1.52621	0.0557334	1.67747
1019	1.00171	1.64356	0.637738	1.26723	1.69913	1.11467	0.40228	1.72622	0.664463
1020	0.347525	0.300862	0.161144	1.38959	0.754477	0.430074	0.713797	0.317887	0.520721
1021	0.414036	0.0229789	0.516074	1.08567	0.322303	1.56895	1.86274	0.875837	0.00705648
1022	0.481255	0.179297	1.58306	0.348569	1.84774	1.99106	1.17377	1.55478	1.29265
1023	1.31094	1.58597	1.87156	1.6183	0.79648	0.251329	0.766468	1.95165	1.71589
1024	1.10437	1.28512	0.229757	1.03286	1.98517	0.966037	1.2885	1.59581	1.795
1025	0.477129	0.765152	0.0914398	1.61217	0.654938	0.999887	1.2213	1.27179	0.74052
1026	1.84944	1.20348	0.0733982	1.53961	0.774607	0.556845	0.942884	0.651948	1.53572
1027	1.56877	1.27792	1.61834	1.30542	1.55385	0.651656	1.78463	0.606448	0.797513
1028	0.483972	1.32172	1.40406	0.811021	1.41595	0.890422	1.26777	0.835213	0.889892
1029	1.27036	0.171693	0.931616	0.792929	0.703859	1.82758	1.65551	0.364421	0.309273
1030	0.391574	1.37372	1.74609	0.581944	1.31222	1.15242	0.65543	0.503595	1.79248
1031	1.1319	1.14819	1.54565	1.82138	0.0257659	0.910746	0.651653	1.25877	1.66748
1032	1.06811	1.95907	0.22229	1.42971	0.201026	0.859271	0.926502	0.934531	0.453256
1033	0.443987	0.929672	1.83182	1.12226	1.30051	1.99995	0.803224	1.16307	1.57643
1034	1.42359	1.40342	1.02081	1.86996	0.261889	0.558354	1.43061	1.68667	1.9785
1035	1.39267	0.8356	1.51521	0.676329	0.83037	0.286827	0.882665	1.77056	0.644371
1036	0.806126	0.985915	1.49999	1.39323	0.586249	1.45186	1.35092	0.156172	1.28414
1037	1.23432	1.15672	1.70274	1.54644	0.867277	0.991052	0.859236	1.93729	1.43128
1038	1.45502	0.373027	0.167421	1.06284	1.86104	1.52474	1.65792	0.46072	1.04732
1039	1.7205	1.57102	1.50092	1.16419	0.187816	0.189171	0.72437	1.04596	1.94637
1040	0.329211	0.28194	0.971526	1.68787	0.533396	0.297511	1.55842	1.40629	1.90207
1041	0.371799	0.992463	0.0481412	1.09702	1.64643	1.84311	1.77199	1.96457	0.464808
1042	1.9941	0.0767473	1.0027	0.979644	1.0335	1.79685	0.974911	0.184952	1.95308
1043	0.583935	1.96587	0.568041	1.02153	1.32137	1.12308	0.275284	1.49183	1.63414
1044	0.958026	0.0126446	0.241062	1.00912	1.73202	1.89317	1.88613	1.62109	0.977556
1045	1.08527	0.0341715	0.645421	1.21364	1.74109	0.425514	1.43859	0.9925	0.795471
1046	0.561483	1.65011	1.56051	1.95166	1.19496	0.570973	0.479708	0.239365	1.63218
1047	1.09915	0.442052	1.06739	0.562689	1.8603	1.4275	0.566577	1.65401	1.94257
1048	1.42304	1.6568	1.0803	1.68304	1.37711	0.829423	0.652072	0.771809	1.52954
1049	0.889939	0.875373	0.355031	0.852101	0.167605	0.418114	1.15317	0.839016	0.430488
1050	0.88447	1.26474	1.31149	0.686235	1.61233	1.95715	1.48395	0.207946	1.4907
1051	1.35648	0.0891323	1.8375	1.02852	0.75394	1.51629	1.1923	1.0038	0.794298
1052	0.265524	0.0807343	0.884175	1.64055	1.14191	0.853304	1.49508	1.71245	0.00808415
1053	0.608116	1.46883	1.6449	0.687066	0.770733	1.17464	1.05279	1.84004	0.395509
1054	1.2118	0.618692	1.69317	0.338512	1.98024	1.52978	0.273036	0.817796	1.78858
1055	1.67233	1.76368	1.34531	1.52949	1.97512	0.246519	0.716849	0.912012	1.24631
1056	1.5042	0.036008	0.938391	1.05332	1.6509	1.42174	1.76327	1.7784	1.49722
1057	0.544026	1.5049	1.74993	0.432621	1.52222	0.908984	1.70147	1.96815	1.08698
1058	0.557619	0.826975	0.17201	1.08139	1.54654	1.08955	0.0717921	0.6839	1.83754
1059	1.04769	1.88675	0.505113	0.985782	1.2173	0.782162	0.787148	0.0505614	0.595993
1060	0.840989	0.572292	0.629953	0.848398	0.344489	0.577044	1.49442	0.0621194	0.663135
1061	0.547279	1.7362	0.795727	1.44471	0.650235	1.66501	0.321366	0.727665	0.625242
1062	0.522343	1.28283	1.2247	0.900269	1.46301	1.78428	0.982657	0.481229	1.5756
1063	0.899884	1.41071	1.56628	0.273488	1.93963	1.77159	1.50005	1.83758	1.29
1064	1.61603	1.10689	1.0994	1.44379	0.0502815	0.369518	0.349698	0.46386	1.10385
1065	0.953389	1.71028	1.81907	1.38913	0.66374	0.632001	1.82887	1.00634	0.512885
1066	1.04442	1.1978	1.28317	1.78347	0.814722	0.681759	1.55713	1.6788	1.88577
1067	1.13081	0.949327	1.22956	1.77944	0.147389	0.758777	1.10541	1.28367	1.96848
1068	0.586237	0.0992083	1.18036	1.06405	0.465162	0.253483	0.571086	1.68542	0.816168
1069	1.34873	1.18564	1.06465	1.33143	1.60829	0.0247401	0.211741	1.05111	1.3739
1070	1.63441	1.10609	1.90915	0.586585	0.920875	0.834421	1.08526	1.58688	0.695233
1071	1.15111	1.71623	1.71723	1.49685	0.253991	1.4905	1.93407	1.77333	0.919238
1072	1.18606	0.726556	1.36568	1.29927	1.58878	0.738	1.77619	0.207164	1.24331
1073	0.948046	0.748575	0.976741	1.45502	0.89411	0.521281	1.79002	1.18845	0.925521
1074	1.09704	1.86024	1.86002	0.71092	1.71949	1.92714	0.686266	0.23363	1.90066
1075	1.2726	1.58882	1.02844	1.07005	0.128824	0.593069	0.633236	1.57793	0.117981
1076	0.596062	0.727535	0.694775	0.976327	1.01346	0.789455	1.17825	1.42969	0.487833
1077	0.424552	0.428307	1.43325	0.571351	1.7121	1.31096	0.107964	1.35998	0.685877
1078	1.32077	1.45648	0.472721	0.856063	1.61943	0.344407	1.66929	1.40484	1.05515
1079	0.324812	0.848488	1.3597	0.340362	1.63101	1.90017	1.50128	1.59732	0.576658
1080	1.439	0.333227	0.0765758	0.567281	1.88994	1.06995	0.182713	0.346408	0.452187
1081	0.971117	1.99242	0.766898	1.53926	0.400288	1.52114	0.95427	0.827743	1.51347
1082	0.895968	1.41058	1.00984	0.814074	1.5452	1.2043	0.23329	1.8613	1.18368
1083	1.16629	1.53991	1.44857	1.46358	0.521837	1.27869	1.3949	1.80883	1.01948
1084	1.69421	1.15612	1.89473	1.3705	0.691059	1.63863	1.5258	0.478179	1.54242
1085	1.3985	0.64515	1.90343	1.00807	1.65858	0.500453	1.68523	0.456436	1.84912
1086	0.720691	0.382895	1.62049	0.408033	0.25684	1.95909	1.53902	0.747388	0.23107
1087	1.13496	0.860446	1.77631	1.63697	1.85756	1.15314	1.32333	1.9744	1.4062
1088	1.50244	1.3965	1.95866	1.10582	0.534288	1.59659	1.61806	0.865968	1.3662
1089	0.533931	0.290448	1.84258	1.21534	0.575285	1.58645	0.0961134	0.560056	1.03418
1090	1.15462	0.125631	1.98821	1.29843	1.55826	1.38043	0.649766	0.833106	1.17544
1091	0.976642	1.85233	1.65845	1.58708	0.725302	1.18429	1.61497	1.07663	0.681348
1092	0.867159	1.35711	0.021463	0.661882	0.0157444	1.62106	0.420761	1.63923	0.796045
1093	1.01997	1.63427	0.717814	1.17954	0.338513	1.98465	1.63337	1.10889	1.12568
1094	1.25857	0.663538	1.57174	1.41258	0.938357	1.46951	1.59431	0.726809	1.01803
1095	0.771075	1.27451	1.31654	1.16396	0.343505	1.84564	1.02598	0.29314	1.25342
1096	0.746367	1.74737	0.87108	1.90256	1.8423	0.866992	1.05413	0.770125	1.67435
1097	0.405223	1.19231	0.696943	1.20273	1.78161	0.111847	1.62457	1.52838	1.87618
1098	1.71279	1.07632	1.11672	1.50024	1.61001	0.396473	1.15946	0.717171	1.40079
1099	1.92872	1.47589	1.80117	1.0975	0.39666	0.329126	0.936078	0.52432	0.903702
1100	1.69636	1.29893	1.82317	1.93181	0.306648	0.46301	1.14911	1.5326	1.94137
1101	1.06672	1.05456	1.29589	1.42832	1.96688	0.258796	0.332339	1.36063	0.554831
1102	1.28857	1.81844	0.367273	1.67798	0.299112	1.92651	0.687511	0.975269	1.56895
1103	0.910784	0.984309	0.462453	0.711929	1.35094	1.07823	1.46125	1.3771	0.382986
1104	1.39538	0.189474	1.23037	0.915715	1.86217	1.10515	0.651243	1.52198	1.73082
1105	1.70225	1.85107	0.968381	0.737977	1.53789	1.95798	0.770937	1.14674	1.54599
1106	1.85803	0.00837452	1.48367	0.627546	0.500372	0.997189	0.986007	0.777374	1.65239
1107	0.813155	1.35997	1.63326	0.737256	0.903675	1.70695	1.67994	1.74943	1.33892
1108	0.982376	0.0610189	0.558382	0.898896	1.08397	0.975558	0.177285	1.46169	0.297228
1109	1.34179	0.736974	0.223784	1.68136	1.26897	0.299415	1.57021	0.592021	1.53314
1110	0.374911	1.86396	0.564922	0.331022	0.406293	1.62975	0.0728749	1.423	0.172278
1111	1.44636	1.88808	0.381237	1.69261	1.25385	0.926527	1.41908	0.459314	1.60301
1112	1.34557	1.71479	1.86839	1.53358	0.0610212	1.62797	1.2376	1.37758	1.69978
1113	0.4383	0.930395	0.91043	0.742822	0.272381	1.8631	0.716218	0.679144	1.85115
1114	1.49089	0.244093	0.176146	0.658556	1.55617	0.388438	0.778658	1.08063	1.05635
1115	1.04034	1.04713	0.160637	0.472206	1.5955	1.7679	0.172664	0.273813	1.26282
1116	1.67025	1.77784	1.49129	1.16617	1.70518	1.11573	0.451691	0.277056	0.459902
1117	0.467279	0.401044	1.04938	0.320782	1.74147	1.95384	0.224303	1.52912	1.67933
1118	0.486008	1.40451	0.271304	0.542146	1.90066	1.44272	0.931564	1.33723	0.761305
1119	0.757836	1.55758	0.545085	0.369071	1.93403	1.25513	1.10205	1.59176	1.53844
1120	0.875079	0.00733668	1.28221	0.946487	1.47461	1.10577	0.550731	0.489531	1.93857
1121	1.8322	0.213009	1.4594	1.18675	1.52302	0.748701	1.79726	0.0735226	0.729487
1122	1.59465	1.96232	1.61593	1.00545	1.67062	1.79134	0.124915	0.963722	1.07071
1123	0.322554	1.7629	1.19649	0.411253	1.05552	1.72791	0.738361	0.744252	1.89165
1124	0.455493	0.192771	0.248736	1.36252	0.871604	1.66337	1.11809	1.6659	1.69562
1125	0.644803	0.340904	0.538515	0.57691	0.105426	1.18587	0.265629	0.772082	1.76745
1126	1.36088	0.98638	1.71818	0.561211	0.963303	1.61934	1.75589	0.723135	1.71994
1127	0.830922	0.245398	1.09776	0.51757	0.372708	0.793265	1.25183	0.495103	1.67288
1128	1.73847	1.17134	0.187376	1.21627	0.231722	0.0712252	0.968848	0.121115	1.27628
1129	0.547545	0.635879	0.38207	1.11409	1.37532	0.379809	1.96363	0.806927	1.82152
1130	0.955476	1.77922	0.975433	0.632612	0.514426	1.53482	1.48988	1.69669	0.258333
1131	0.745072	0.704993	0.421182	0.389781	1.28447	1.45012	1.40315	0.671312	0.216919
1132	0.536599	0.11203	1.60562	0.511717	0.899819	0.537953	1.27409	1.01229	1.06912
1133	1.83584	0.87659	1.81813	1.67065	1.4215	1.5422	1.90999	0.355733	1.55758
1134	0.465789	0.346048	0.426124	1.86548	0.355174	0.517936	1.15393	1.7223	1.17726
1135	0.336519	1.95216	0.298049	1.52386	1.44625	0.937904	1.61628	1.53735	0.56342
1136	1.84361	1.4492	1.41657	1.7975	1.51855	1.26014	0.5068	0.348491	1.93025
1137	0.968218	0.207278	1.87871	0.863296	0.107505	0.0553491	0.171883	1.36569	0.341475
1138	0.318411	1.31234	0.754097	1.07191	1.21465	1.02446	1.42095	1.76449	1.48397
1139	0.665011	1.37851	0.731255	0.368474	0.288285	1.242	0.956244	0.530757	0.228815
1140	1.54123	1.14145	1.16045	1.19892	1.37011	0.522777	0.0199704	0.361677	1.91655
1141	1.39414	0.523	1.63744	0.871877	0.520875	1.40926	1.61941	1.66131	1.93342
1142	0.473113	0.816491	0.815585	0.926713	0.722644	0.124811	0.359436	1.26864	1.38799
1143	1.65147	1.10858	1.85953	1.19409	1.2399	0.0485537	1.17235	1.15456	1.09986
1144	1.88937	1.03257	1.97675	1.27903	0.813277	1.7064	1.13023	0.111834	1.81904
1145	0.628776	1.7221	1.56873	1.44176	0.590613	0.720541	1.93239	0.583944	0.93507
1146	1.24438	0.557585	0.105257	1.40254	0.58336	0.715753	0.973238	0.928143	1.48675
1147	1.31447	0.874905	1.05436	1.45998	1.73411	0.820318	1.68394	1.58586	1.08053
1148	1.32138	0.972956	1.7527	0.760248	0.0538347	0.349436	1.15136	1.36856	0.173338
1149	1.31231	1.54905	1.34094	0.765478	1.3246	1.24785	1.37514	0.226709	0.640061
1150	1.20323	1.13049	1.49165	0.836398	1.29321	1.2707	0.232302	1.66505	1.63505
1151	0.444472	0.486345	0.96477	1.12063	1.38015	1.87554	1.67687	0.690289	0.492322
1152	1.33961	1.20152	0.635827	0.860423	1.23749	1.09615	1.17901	0.900157	0.13657
1153	1.4935	0.344268	1.98048	0.422308	1.48607	0.993808	1.6517	1.90509	0.461138
1154	0.67243	1.76037	1.57457	0.917013	0.327795	1.25334	1.95998	1.68262	1.50648
1155	0.842932	0.659065	0.364062	1.0427	0.161578	1.1668	0.515055	1.08999	0.254345
1156	0.453895	1.39509	0.470343	1.4974	0.398051	0.658511	0.609799	1.73048	0.441031
1157	1.65491	1.74333	1.66995	1.16787	0.572889	1.7398	0.869654	1.64967	0.831594
1158	0.804889	0.3484	0.264094	0.682835	1.96914	0.587341	1.25428	1.6136	1.98287
1159	0.989755	0.620614	0.894439	1.13061	0.723536	0.227563	0.662222	0.328246	0.303556
1160	0.652132	1.58457	0.886493	0.904878	1.53343	1.97831	0.33732	0.742284	1.28585
1161	0.467906	0.197914	1.0143	1.01825	0.553298	0.591654	0.61321	0.555213	1.89235
1162	1.15181	1.43403	1.04656	1.10768	0.351153	0.0450524	0.676332	1.62359	0.155759
1163	0.624076	0.510186	1.93393	1.07381	0.0486181	1.92302	0.583092	1.83372	1.56492
1164	0.701734	1.55677	0.0247644	0.665792	0.733509	1.82464	0.807273	0.173897	1.06583
1165	0.562187	0.532712	0.703399	1.25573	0.448691	0.770823	0.456305	0.4321	1.17435
1166	0.866542	0.202774	0.550612	1.25006	1.19978	0.0934445	0.018032	1.19348	1.41621
1167	1.68203	1.01564	1.25189	0.922192	0.477808	1.49351	0.484664	1.19116	1.84525
1168	1.39113	0.934764	1.91982	1.49322	0.88149	1.12361	1.38057	0.0310902	1.59002
1169	0.286794	1.13216	0.530092	1.63154	0.584744	0.362608	0.597074	0.92047	0.0900924
1170	0.860513	1.69605	0.856127	1.49035	0.545946	0.821556	0.932673	0.0650506	1.86412
1171	1.73187	1.78211	1.8991	0.693769	0.652185	0.541416	0.0772666	0.0572466	0.5815
1172	1.48829	1.01677	0.970416	0.797851	1.23889	1.26682	1.74589	1.99575	1.55917
1173	1.37432	0.286168	0.289755	0.99534	0.544654	0.392334	1.3663	1.71643	0.600409
1174	0.657758	0.847855	1.82395	0.818584	0.46298	1.41212	0.867408	1.48637	1.97632
1175	1.89838	1.04359	1.33213	0.946873	1.22858	0.711815	0.364913	0.324244	1.56037
1176	1.15531	1.58603	0.850925	0.572871	1.00206	1.54069	1.55192	1.31295	1.41328
1177	0.62555	0.443072	0.433582	1.70475	1.27699	0.764504	1.99947	0.935762	1.84597
1178	0.555003	1.15866	1.04783	0.742344	0.0368309	1.94552	0.636483	0.970098	0.914918
1179	0.861897	0.915402	1.37296	1.44799	0.626253	0.372188	0.499274	1.47165	1.90535
1180	1.47736	0.610848	1.87687	0.575968	0.61577	1.10868	1.49222	0.672355	1.8634
1181	1.07917	1.84987	0.928255	0.876115	1.59673	0.132257	0.361042	0.712774	1.88055
1182	1.21928	0.539039	1.97418	0.784972	0.970503	0.699259	0.24593	0.12025	0.927529
1183	0.904016	0.270574	0.501739	1.54036	1.24765	0.197602	1.88001	0.569048	1.91525
1184	1.49627	0.573581	0.0584838	1.36416	1.39426	0.506047	1.38445	0.271987	1.68538
1185	0.968681	1.17743	0.040871	0.84469	0.479988	0.799979	1.24667	0.970711	0.178037
1186	0.327874	0.388411	1.90834	1.27227	1.13229	1.44756	1.33421	0.605138	1.24686
1187	0.287922	1.06543	0.540355	1.73866	1.8433	0.867599	1.90922	1.26738	1.32187
1188	0.856425	0.445399	1.39194	1.66511	0.62905	0.330584	1.66843	1.7954	1.0743
1189	1.29638	1.82832	1.24159	1.86001	1.50559	0.333179	0.785236	0.545878	1.75039
1190	1.33475	1.27175	0.52582	0.62209	1.39013	1.05304	1.59975	1.50461	1.92617
1191	0.587843	0.792205	1.36371	1.09538	0.787891	0.890912	1.90342	1.97048	0.324767
1192	0.778449	0.104372	1.50263	1.00384	0.691803	1.73068	0.425852	1.67538	1.0785
1193	1.43991	0.682685	0.503279	0.827805	0.954583	0.376996	0.684073	1.48874	0.192142
1194	1.19058	1.39263	1.19579	0.482801	1.29071	1.636	1.61573	1.98344	0.415041
1195	1.01071	0.314821	1.95613	1.13356	1.91027	1.78623	0.442231	0.251712	1.98702
1196	0.472635	1.51184	1.94344	0.557882	0.811207	1.09167	0.0591522	1.55562	0.187381
1197	0.53001	0.889308	0.798069	0.959269	1.6335	1.66207	0.872205	0.201835	1.07976
1198	1.74277	1.87432	0.976623	1.09259	0.370971	1.92113	0.187207	0.61977	1.75412
1199	0.683293	1.3415	1.92508	0.842004	1.7184	0.801641	0.887035	1.69763	1.08989
1200	0.422739	0.878786	1.71888	1.50222	1.86738	0.59039	1.88422	1.34391	0.414466
1201	1.94216	0.304988	1.81686	1.42277	0.982294	1.28042	0.811761	1.03722	1.80834
1202	1.453	0.894345	0.75265	1.1767	0.627421	0.951347	1.73848	0.816263	1.77131
1203	1.08231	0.0631064	1.3418	0.433191	1.41112	1.01654	0.56269	0.761463	0.983707
1204	0.55047	1.39395	0.995075	0.843101	1.45594	1.78784	0.19463	0.307235	0.0913797
1205	0.690942	1.51101	1.04219	0.73232	1.12663	0.621284	0.401266	0.335435	1.2045
1206	1.98561	1.74045	1.39023	1.07319	0.464081	0.666465	0.436913	0.0861591	0.837482
1207	1.27292	1.76748	0.327772	0.853546	1.99249	1.29286	0.376192	1.49085	1.78909
1208	1.19491	1.41549	1.75078	1.40875	1.44732	1.13604	0.493971	1.52394	1.09806
1209	0.399496	1.06173	1.59127	0.845804	1.02839	0.608408	1.35213	0.447762	1.22031
1210	1.27445	1.24103	0.510524	0.70504	1.31472	0.974422	0.577761	0.808551	0.379157
1211	1.18936	0.462615	1.10931	1.14158	1.313	1.66697	0.490537	0.129539	0.924292
1212	1.82493	1.93207	1.26164	1.29197	0.499133	1.42529	1.27846	0.687634	0.862104
1213	0.734706	1.16798	1.73124	1.63804	1.1746	0.0811281	1.53757	1.01663	1.94714
